# Supplementary material for: Gene Expression Patterns in Pancreatic Tumors, Cells and Tissues
Source: PLoS One. 2007 Mar 28;2(3):e323. doi: 10.1371/journal.pone.0000323 (PMC1824711; doi:10.1371/journal.pone.0000323)
Supplement: Data S1 — Clinical staging and outcomes for the samples used in Figure 1. (0.03 MB XLS) [file pone.0000323.s001.xls]

## Sheet: Datasheet
Data Supporting Information 1 - Clinical Data
Samples arranged in order of Figure 1C
		Pathology	TMN	Stage
shcx173	AdenoCa	well differentiated ductal adenocarcinoma extending to the bile duct. Lies below the ampulla	T2N0M0	I
shcx172b	AdenoCa	invasive adenocarcinoma, poorly differentiated, focally involving ampulla and uncinatre process.	T3N0M0	II
shcx149	Chronic Pancreatitis	bile duct hamartoma. Pancreas remarkable for chonic pancreatitis, dilated pancreatic ducts, no evidence of carcinoma
shcx150	AdenoCa	moderate to poorly differentiated adenocarcinoma with focal mucinous differentiation. Positive nodes. Nodes 16/28 positive.		IV
shdt047	Normal
shaz032	Non-tumor	mucinous adenocarcinoma, well differentiated, invasive		III
shbt119	Non-tumor	metastatic alpha cell tumor. Immunohistochem positive for glucagon and chromagranin. Positive liver metastases		IV
shbh122	Non-tumor	poorly differentiated carcinoma. Margins clear. No glandular features are noted. Focal areas of neuroendocrine features but synaptophysin and gastrin, chromogranin, insulin, and glucagon negative. Epithelial features in that the tumor is CAM 5.2 (cytokeratins 7 and 8) and AE1 (acidic type 1 keratins) positive.		IV
shaz021	Non-tumor	Intraductal mucinous cystic lesion of low malignant potential. Cystic adenoma		I
shcx184	Non-tumor	mod. differentiated pancreatic adenocarcinoma. 1/6 nodes positive.		III
shcx153	Normal
shcx182	Non-tumor
shcx171	Pseudocyst	pseudocysts? panceatic cyst. Chronic pancreatitis not noted.
shcx162	Non-tumor	Received neoadjuvant treatment before surgery. Path of resected specimen revealed foamy gland pattern of pancreatic adenocarcinoma. Lots of fibrosis.	T2N0M0	II
shcx 170	Chronic Pancreatitis	Chronic pancreatitis
shcx163	Non-tumor	mod. to well-differentiated invasive pancreatic adenocarcinoma. Perineural invasion. 2/24 lymph nodes positive.	T2N1M0	III
shcx161	Normal
shcx174	Normal
shcx176	Normal
shcx218	Normal
shdt048	Normal
shdt049	Normal
shdt046	Non-tumor
shdt122	Non-tumor
shdp180	Non-tumor
shdp181	Non-tumor
shdp183	Non-tumor
shcb039	Normal
shcx152	Cystic Disease	intraductal papillary neoplasm? Cystic Disease. No signs of adenomatous changes or cellular atypia. 4/4 nodes negative.		I
shbq084	Non-tumor	invasive moderately differentiated pancreatic duct adenocarcinoma. Ducts show intraductal papillary carcinoma. 2/22 nodes positive.		III
shbt1194	Islet tumor	metastatic alpha cell tumor. Immunohistochem positive for glucagon and chromagranin. Positive liver metastases	T3N1M1	IV
shbt112	Islet tumor	Designated tail of the pancreas and spleen, immunostaining is strongly chromogranin positive. Ten lymph nodes negative for carcinoma. Prior biopsy specimen showed tumor was positive for chromogranin and negative for insulin, glucagon and gastrin.
shbt113	Islet tumor	metastatic alpha cell tumor. Immunohistochem positive for glucagon and chromagranin. Positive liver metastases	T3N1M1	IV
shbt115	Islet tumor	metastatic alpha cell tumor. Immunohistochem positive for glucagon and chromagranin. Positive liver metastases	T3N1M1	IV
shcx221	Islet tumor
shcb031	Islet tumor	Neuroendocrine tumor, insulinoma based on serum assays	T3N3M1	IV
shcx169	Chronic Pancreatitis	segmental necrosis and fibrosis c/w/ chronic pancreatitis
shcx151	AdenoCa - periampullary	Malignant adenocarcinoma, ampullary , grade II. Moderately differentiated.		III
shbh107	AdenoCa	Moderately differentiated adenocarcinoma. Tail lesion.	T3N1bM1	III
shbh111	AdenoCA - Poorly differentiated Ca	Poorly differentiated carcinoma. Margins clear. No glandular features are noted. Focal areas of neuroendocrine features but synaptophysin and gastrin, chromogranin, insulin, and glucagon negative. Epithelial features in that the tumor is CAM 5.2 (cytokeratins 7 and 8) and AE1 (acidic type 1 keratins) positive.	T3N0M0	IV
shbh109	AdenoCa - Foamy gland appearance	s/p neoadjuvant treatment. No tumor seen on pathology. Evidence of previous involvement with mucin-producing adenocarcinoma, however, only rare atypical cells c/w residual adenoca are seen. Needle biopsy before the surgery revealed malignant cells called mucinous adenocarcinoma. Received neoadjuvant treatment before surgery.	T3N0M0	II
shcx181	AdenoCa	Moderately differentiated ductal adenocarcinoma. 2.5 cm gross measurement. There is extensive perineural invasion. No lymphovascular invasion. Does not extend into the duodenum near the ampulla. The common bile duct margin containes epithelial atypia which is likely reactive in nature.
shcb032	Lymphoma	Malignant DLCL lymphoma. Extensive necrosis with inflammation. IHC LCA/CD45 and B-cell marker CD20 positive c/w DLCL. Chronic pancreatitis. Primary lymphoma of the pancreas (rare).
shbt121	Liposarcoma	pleomorphic liposarcoma. IHC smooth muscle actin , CD68, S100 positive. CD34 negative (for GIST).	T1N0M0	I
shbh120	Osteoclast	osteoclast-like giant cell tumor. IHC express CD68, and negative for S100l CAM5.2, AE1 c/w osteoclast tumor	T1N0M0	I
shcx148	Osteoclast	osteoclast-like giant cell tumor. IHC express CD68, and negative for S100l CAM5.2, AE1 c/w osteoclast tumor	T1N0M0	I
shbt153	AdenoCa	intraductal papillary tumor. Involvement of body and tail
shcx178	AdenoCa	Adenocarcinoma
shbh102	AdenoCa - periampullary	invasive moderately differentiated pancreatic duct adenocarcinoma. Ducts show intraductal papillary carcinoma. 2/22 nodes positive. Periampullary mass 2.5 cm.	T2N1M0	III
shaz030	AdenoCa - periampullary	invasive moderately differentiated adenocarcinoma. Chronic pancreatitis	T3N0M0	II
shbh108	AdenoCa	well differentiated, invasive adenocarcinoma. 3/13 nodes positive.	T2N1M0	III
shbh121	AdenoCa	mucinous adenocarcinoma, well differentiated, invasive	T2N1M0	III
shaz028	AdenoCa	moderately differentiated. Lymph node positive	T3N1MX	III
shaz019	AdenoCa	moderately differentiated. Lymph node positive	T3N0MX	II
shaz018	AdenoCa	moderately to poorly differentiated. Lymph node negative	T3N0MX	II
shbh119	AdenoCa	moderately to poorly differentiated. Lymph node positive	T3N1MX	III
shaz034	AdenoCa	poorly differentiated. Lymph node positive	T3N1MX	III
shbt152	AdenoCa	mod. to well-differentiated invasive pancreatic adenocarcinoma. Perineural invasion. 2/24 lymph nodes positive.	T2N1M0	III
shcb043	AdenoCa	mod. differentiated adenocarcinoma, with extensive perineural invasion and tumor in fat deposits, 2/19 nodes positive	T4N1M0	III
shcb020	AdenoCa	mod. well differentiated adenocarcinoma , 0/10 nodes	T2N0M0	I
shcb023	AdenoCa	invasively poorly differentiated adenocarcinoma, ampullary. 12/18 lymph nodes positive.	T2N1M0	III
shcb023	AdenoCa	adenocarcinoma, grade 2, . Mod to poorly differentiated adenoca extending to the ampulla. Also chronic pancreatitis. 2.5 cm
shcx225	AdenoCa
shcx160	AdenoCa	moderately differentiated duc tal adenocarcinoma. One node positive in the fat by direct extension	T2N0M0	I
shcx167	AdenoCa	invasive well-differentiated tumor that extends over a long segment of the duct. Mpullary involvement. Exteends to the tail. Positive mucinous component.	T3N0M0	II
shdt250	AdenoCa	well differentiated adenoca, noduloinfiltrative type	T3N0M0	II
shdt249	AdenoCa	moderately differentiated ductal adenoca.	T3N1M0	III
shdt129	AdenoCa	well differentiated adenoca
shdp182	AdenoCa	poorly differentiated adenoca and anaplastic carcinoma,mixed ductal adenoca
shdt120	AdenoCa	moderately differentiated ductal adenoca.	T4N0M0	II
shcx177	AdenoCa	Poorly differentiated adenocarcinoma. 12/13 nodes positive. Check VA. Asian-American		III
shcx183	AdenoCa
shcx175	AdenoCa
shcx231	AdenoCa
shdp190	AdenoCa	moderately differentiated ductal adenoca.	T3N0M0	II
shdt168	AdenoCa	poorly differentiated adenoca	T3N1M0	III
shcx165	AdenoCa	Received neoadjuvant treatment before surgery. Path of resected specimen revealed foamy gland pattern of pancreatic adenocarcinoma. Tumor at the margins		I
shcx222	AdenoCa
shcx164	Cystadenoma	microcystic cystadenoma
shbt131	Cystadenoma
shcx224	AsPC-1
shcx227	BxPC-3
shcx216	Capan-1
shcx220	Capan-2
shcx226	CFPAC-1
shcx228	Hs 766T
shcx229	MIA Paca
shcx219	PANC-1
shcx230	Su.86.86
shcx190	Duct
shcx194	Duct
shcx203	Duct
shcx210	Duct
shcx209	Duct
shcx192	Islet
shcx195	Islet
shcx191	Islet
shcx196	Islet
shcx168	Islet
shcx205	Islet
shcx188	Islet
shcx202	Islet
shcx189	Islet
shcx199	Normal
shcx198	Normal
shcx207	Normal
shcx206	AcinarCA	malignant acinar cell carcinoma. Focally stained cells for chromogranin and no staining with synaptophysin.
shcx187	AdenoCa	invasive moderately differentiated pancreatic duct adenocarcinoma. Ducts show intraductal papillary carcinoma. 2/22 nodes positive. Periampullary mass 2.5 cm.	T2N1M0	III
shcx200	AdenoCa
shcx193	AdenoCa
shcx201	AdenoCa	mod. differentiated adenocarcinoma, with extensive perineural invasion and tumor in fat deposits, 2/19 nodes positive	T4N1M0	III
shcx204	AdenoCa	mod. well differentiated adenocarcinoma , 0/10 nodes	T2N0M0	I
