# Supplementary material for: Gene Expression Patterns in Pancreatic Tumors, Cells and Tissues
Source: PLoS One. 2007 Mar 28;2(3):e323. doi: 10.1371/journal.pone.0000323 (PMC1824711; doi:10.1371/journal.pone.0000323)
Supplement: Data S2 — List of genes within the Adeno 1 and 2 clusters. Annotated gene list identified by significance analysis of microarrays versus all other non-adenocarcinoma pancreatic tissues. Only the 31 adenocarcinomas grouped together in Figure 1 were used for the analysis. Worksheets also contain analysis for the identification of putative secretory and membrane proteins and genes that are associated with DNA copy gains and losses as determined by CGH. A table of contents is contained in the first Excel worksheet. (1.91 MB XLS) [file pone.0000323.s002.xls]

## Sheet: Table of Contents
Supplement 2 - Analysis of Adenocarcinomas
1. List of genes clustered in "Adeno 1"
2. List of genes clustered in "Adeno 2 "
3. Significance analysis of microarrays (SAM) for genes enriched in adenocarcinoma
4. Annotation of genes elevated in adenocarcinoma as determined by SAM analysis

## Sheet: 1. Adeno 1 cluster
Adeno 1 Cluster - 217 genes with correlation 0.766
CloneID	Symbol	Name	UniGene Cluster	Summary Function	Subcellular location
IMAGE:812172	BCL10	B-cell CLL/lymphoma 10	Hs.549082	This gene was identified by its translocation in a case of mucosa-associated lymphoid tissue (MALT) lymphoma. The protein encoded by this gene contains a caspase recruitment domain (CARD), and has been shown to induce apoptosis and to activate NF-kappaB. This protein is reported to interact with other CARD domain containing proteins including CARD9, 10, 11 and 14, which are thought to function as…	cytoplasmic. appears to have a perinuclear, compact and filamentous pattern of expression. also found in the nucleus of several types of tumor cells.
IMAGE:703916	BCL10	B-cell CLL/lymphoma 10	Hs.549082	This gene was identified by its translocation in a case of mucosa-associated lymphoid tissue (MALT) lymphoma. The protein encoded by this gene contains a caspase recruitment domain (CARD), and has been shown to induce apoptosis and to activate NF-kappaB. This protein is reported to interact with other CARD domain containing proteins including CARD9, 10, 11 and 14, which are thought to function as…	cytoplasmic. appears to have a perinuclear, compact and filamentous pattern of expression. also found in the nucleus of several types of tumor cells.
IMAGE:223176	MAD	MAX dimerization protein 1	Hs.468908	MAX dimerization protein belongs to a subfamily of MAX-interacting proteins. This protein competes with MYC for binding to MAX to form a sequence-specific DNA-binding complex, acts as a transcriptional repressor (while MYC appears to function as an activator) and is a candidate tumor suppressor.	nuclear.
IMAGE:744914	MAD	MAX dimerization protein 1	Hs.468908	MAX dimerization protein belongs to a subfamily of MAX-interacting proteins. This protein competes with MYC for binding to MAX to form a sequence-specific DNA-binding complex, acts as a transcriptional repressor (while MYC appears to function as an activator) and is a candidate tumor suppressor.	nuclear.
IMAGE:28373	MAD	MAX dimerization protein 1	Hs.468908	MAX dimerization protein belongs to a subfamily of MAX-interacting proteins. This protein competes with MYC for binding to MAX to form a sequence-specific DNA-binding complex, acts as a transcriptional repressor (while MYC appears to function as an activator) and is a candidate tumor suppressor.	nuclear.
IMAGE:588057	EPS8L3	EPS8-like 3	Hs.485352	This gene encodes a protein that is related to epidermal growth factor receptor pathway substrate 8 (EPS8), a substrate for the epidermal growth factor receptor. The function of this protein is unknown. Alternatively spliced transcript variants encoding different isoforms exist.
IMAGE:924741	LOC222171	Hypothetical protein LOC222171	Hs.91109
IMAGE:901013	FLJ22582	BAI1-associated protein 2-like 2	Hs.474822
IMAGE:901105	FLJ22582	BAI1-associated protein 2-like 2	Hs.474822
IMAGE:2019469		Creatine kinase, mitochondrial 1A	Hs.425633	Mitochondrial creatine (MtCK) kinase is responsible for the transfer of high energy phosphate from mitochondria to the cytosolic carrier, creatine. It belongs to the creatine kinase isoenzyme family. It exists as two isoenzymes, sarcomeric MtCK and ubiquitous MtCK, encoded by separate genes. Mitochondrial creatine kinase occurs in two different oligomeric forms: dimers and octamers, in contrast t…
IMAGE:364302	NFIA	Nuclear factor I/A	Hs.191911	Nuclear factor I (NFI) proteins constitute a family of dimeric DNA-binding proteins with similar, and possibly identical, DNA-binding specificity. They function as cellular transcription factors and as replication factors for adenovirus DNA replication. Diversity in this protein family is generated by multiple genes, differential splicing, and heterodimerization.[supplied by OMIM]	nuclear.
IMAGE:363086		Creatine kinase, mitochondrial 1A	Hs.425633	Mitochondrial creatine (MtCK) kinase is responsible for the transfer of high energy phosphate from mitochondria to the cytosolic carrier, creatine. It belongs to the creatine kinase isoenzyme family. It exists as two isoenzymes, sarcomeric MtCK and ubiquitous MtCK, encoded by separate genes. Mitochondrial creatine kinase occurs in two different oligomeric forms: dimers and octamers, in contrast t…
IMAGE:811582	GOLPH2	Golgi phosphoprotein 2	Hs.494337	The Golgi complex plays a key role in the sorting and modification of proteins exported from the endoplasmic reticulum. The protein encoded by this gene is a type II Golgi transmembrane protein. It processes protein synthesized in the rough endoplasmic reticulum and assists in the transport of protein cargo through the Golgi apparatus. The expression of this encoded protein has been observed to b…
IMAGE:823902	TNFRSF21	Tumor necrosis factor receptor superfamily, member 21	Hs.443577	The protein encoded by this gene is a member of the TNF-receptor superfamily. This receptor has been shown to activate NF-kappaB and MAPK8/JNK, and induce cell apoptosis. Through its death domain, this receptor interacts with TRADD protein, which is known to serve as an adaptor that mediates signal transduction of TNF-receptors. Knockout studies in mice suggested that this gene plays a role in T-…	type i membrane protein (probable).
IMAGE:261194	CaMKIINalpha	Calcium/calmodulin-dependent protein kinase II	Hs.197922
IMAGE:503602	CaMKIINalpha	Calcium/calmodulin-dependent protein kinase II	Hs.197922
IMAGE:773138	CaMKIINalpha	Calcium/calmodulin-dependent protein kinase II	Hs.197922
IMAGE:212078	PELO	Integrin, alpha 1	Hs.519304	This gene encodes a protein which contains a conserved nuclear localization signal. The encoded protein may have a role in spermatogenesis, cell cycle control, and in meiotic cell division.
IMAGE:723955	EFNB2	Ephrin-B2	Hs.149239	This gene encodes a member of the ephrin (EPH) family. The ephrins and EPH-related receptors comprise the largest subfamily of receptor protein-tyrosine kinases and have been implicated in mediating developmental events, especially in the nervous system and in erythropoiesis. Based on their structures and sequence relationships, ephrins are divided into the ephrin-A (EFNA) class, which are anchor…	type i membrane protein.
IMAGE:796198	EFNB2	Ephrin-B2	Hs.149239	This gene encodes a member of the ephrin (EPH) family. The ephrins and EPH-related receptors comprise the largest subfamily of receptor protein-tyrosine kinases and have been implicated in mediating developmental events, especially in the nervous system and in erythropoiesis. Based on their structures and sequence relationships, ephrins are divided into the ephrin-A (EFNA) class, which are anchor…	type i membrane protein.
IMAGE:704254	ADAM8	A disintegrin and metalloproteinase domain 8	Hs.501574	Members of ADAM family are cell surface proteins with a unique structure possessing both potential adhesion and protease domains. The extracellular region of ADAM8 shows significant amino acid sequence homology to hemorrhagic snake venom proteins, including the metalloprotease and disintegrin domains.	type i membrane protein.
IMAGE:811907	C14orf173	Chromosome 14 open reading frame 173	Hs.24956
IMAGE:756968	EFNB1	Ephrin-B1	Hs.144700	This gene encodes a member of the ephrin family. The encoded protein is a type I membrane protein and a ligand of Eph-related receptor tyrosine kinases. It may play a role in cell adhesion and function in the development or maintenance of the nervous system.	type i membrane protein.
IMAGE:713782	ADAM15	A disintegrin and metalloproteinase domain 15 (metargidin)	Hs.312098	The protein encoded by this gene is a member of the ADAM (a disintegrin and metalloproteinase) protein family. ADAM family members are type I transmembrane glycoproteins known to be involved in cell adhesion and proteolytic ectodomain processing of cytokines and adhesion molecules. This protein contains multiple functional domains including a zinc-binding metalloprotease domain, a disintegrin-lik…	type i membrane protein.
IMAGE:265103			Data not found
IMAGE:770614	RGS19IP1	Regulator of G-protein signalling 19 interacting protein 1	Hs.6454		cytoplasmic and membrane-associated.
IMAGE:76605	RUSC1	RUN and SH3 domain containing 1	Hs.226499
IMAGE:788087	FLJ14299	Hypothetical protein FLJ14299	Hs.288042
IMAGE:109314	ZBTB7	Zinc finger and BTB domain containing 7A	Hs.465623
IMAGE:712402			Data not found
IMAGE:293804	OIP106	OGT(O-Glc-NAc transferase)-interacting protein 106 KDa	Hs.535711
IMAGE:1876801	OIP106	OGT(O-Glc-NAc transferase)-interacting protein 106 KDa	Hs.535711
IMAGE:277848	OIP106	OGT(O-Glc-NAc transferase)-interacting protein 106 KDa	Hs.535711
IMAGE:753028	PCDH7	BH-protocadherin (brain-heart)	Hs.479439	This gene belongs to the protocadherin gene family, a subfamily of the cadherin superfamily. The gene encodes a protein with an extracellular domain containing 7 cadherin repeats. The gene product is an integral membrane protein that is thought to function in cell-cell recognition and adhesion. Alternative splicing yields isoforms with unique cytoplasmic tails.	type i membrane protein.
IMAGE:120189	PSG1	Pregnancy specific beta-1-glycoprotein 1	Hs.466848		secreted (potential).
IMAGE:855910	LGALS3	Lectin, galactoside-binding, soluble, 3 (galectin 3)	Hs.531081		nuclear. cytoplasmic in adenomas and carcinomas.
IMAGE:753987	PARP4	Poly (ADP-ribose) polymerase family, member 4	Hs.117825	This gene encodes poly(ADP-ribosyl)transferase-like 1 protein, which contains a catalytic domain and is capable of catalyzing a poly(ADP-ribosyl)ation reaction. This protein has a catalytic domain which is homologous to that of poly (ADP-ribosyl) transferase, but lacks an N-terminal DNA binding domain which activates the C-terminal catalytic domain of poly (ADP-ribosyl) transferase. Since this pr…
IMAGE:756708	KCNN4	Potassium intermediate/small conductance calcium-activated channel, subfamily N, member 4	Hs.10082	The protein encoded by this gene is part of a potentially heterotetrameric voltage-independent potassium channel that is activated by intracellular calcium. Activation is followed by membrane hyperpolarization, which promotes calcium influx. The encoded protein may be part of the predominant calcium-activated potassium channel in T-lymphocytes. This gene is similar to other KCNN family potassium …	integral membrane protein.
IMAGE:915612	PCANAP6	Prostate cancer associated protein 6	Hs.278695
IMAGE:592777	FER1L4	Fer-1-like 4 (C. elegans)	Hs.72222
IMAGE:741497	LCN2	Lipocalin 2 (oncogene 24p3)	Hs.204238		secreted.
IMAGE:742679	TMEM16A	Transmembrane protein 16A	Hs.503074
IMAGE:951313	C10orf74	Chromosome 10 open reading frame 74	Hs.499833
IMAGE:40562	SGCB	Sarcoglycan, beta (43kDa dystrophin-associated glycoprotein)	Hs.438953	The dystrophin-glycoprotein complex (DGC) is a multisubunit protein complex that spans the sarcolemma and provides structural linkage between the subsarcolemmal cytoskeleton and the extracellular matrix of muscle cells. There are 3 main subcomplexes of the DGC: the cytoplasmic proteins dystrophin (DMD; MIM 300377) and syntrophin (SNTA1; MIM 601017), the alpha- and beta-dystroglycans (see MIM 1282…	type ii membrane protein. sarcolemmal (by similarity).
IMAGE:842762	OSBPL10	Oxysterol binding protein-like 10	Hs.150122	This gene encodes a member of the oxysterol-binding protein (OSBP) family, a group of intracellular lipid receptors. Like most members, the encoded protein contains an N-terminal pleckstrin homology domain and a highly conserved C-terminal OSBP-like sterol-binding domain.
IMAGE:151597	OSBPL10	Oxysterol binding protein-like 10	Hs.150122	This gene encodes a member of the oxysterol-binding protein (OSBP) family, a group of intracellular lipid receptors. Like most members, the encoded protein contains an N-terminal pleckstrin homology domain and a highly conserved C-terminal OSBP-like sterol-binding domain.
IMAGE:841415	EPLIN	Epithelial protein lost in neoplasm beta	Hs.525419	EPLIN is a cytoskeleton-associated protein that inhibits actin filament depolymerization and cross-links filaments in bundles (Maul et al., 2003).[supplied by OMIM]
IMAGE:298128	DDEF2	Development and differentiation enhancing factor 2	Hs.467662	This gene encodes a multidomain protein containing an N-terminal alpha-helical region with a coiled-coil motif, followed by a pleckstrin homology (PH) domain, an Arf-GAP domain, an ankyrin homology region, a proline-rich region, and a C-terminal Src homology 3 (SH3) domain. The protein localizes in the Golgi apparatus and at the plasma membrane, where it colocalizes with protein tyrosine kinase 2…
IMAGE:70827	ABP1	Amiloride binding protein 1 (amine oxidase (copper-containing))	Hs.521296	This gene encodes a membrane glycoprotein that binds amiloride, a diuretic that acts by closing epithelial sodium ion channels. Experimental evidence indicates, however, that the formation of an amiloride sensitive, sodium channel requires complex formation with additional proteins. Although an association was proposed between this gene and cystic fibrosis, a disorder involving sodium and water i…	extracellular.
IMAGE:510528	TRIM31	Tripartite motif-containing 31	Hs.493275	The protein encoded by this gene is a member of the tripartite motif (TRIM) family. The TRIM motif includes three zinc-binding domains, a RING, a B-box type 1 and a B-box type 2, and a coiled-coil region. The protein localizes to both the cytoplasm and the nucleus. Its function has not been identified. Alternate splicing of this gene results in two transcript variants encoding different isoforms.
IMAGE:510069	TMPRSS4	Transmembrane protease, serine 4	Hs.161985	This gene encodes a member of the serine protease family. Serine proteases are known to be involved in a variety of biological processes, whose malfunction often leads to human diseases and disorders. This gene was identified as a gene overexpressed in pancreatic carcinoma. The encoded protein is membrane bound with a N-terminal anchor sequence and a glycosylated extracellular region containing t…
IMAGE:453710	PLEK2	Pleckstrin 2	Hs.170473
IMAGE:586706	CEACAM5	Carcinoembryonic antigen-related cell adhesion molecule 5	Hs.220529		attached to the membrane by a gpi-anchor.
IMAGE:1948119	ARHGAP26	Rho GTPase activating protein 26	Hs.293593
IMAGE:838689	CDW92	CDW92 antigen	Hs.494700
IMAGE:884430			Data not found
IMAGE:204257	ADAM9	A disintegrin and metalloproteinase domain 9 (meltrin gamma)	Hs.2442	This gene encodes disintegrin and metalloprotease (ADAM) domain 9, which is a member of the ADAM protein family. Members of this family are membrane-anchored proteins structurally related to snake venom disintegrins, and have been implicated in a variety of biologic processes involving cell-cell and cell-matrix interactions, including fertilization, muscle development, and neurogenesis. The membe…	type i membrane protein (isoform 1). secreted (isoform 2).
IMAGE:1580626	LIN9	Lin-9 homolog (C. elegans)	Hs.120817
IMAGE:1580613	MRCL3	Myosin regulatory light chain MRCL3	Hs.190086
IMAGE:841498	MRLC2	Myosin regulatory light chain MRLC2	Hs.464472	The activity of nonmuscle myosin II (see MYH9; MIM 160775) is regulated by phosphorylation of a regulatory light chain, such as MRLC2. This phosphorylation results in higher MgATPase activity and the assembly of myosin II filaments (Iwasaki et al., 2001).[supplied by OMIM]
IMAGE:1534734			Data not found
IMAGE:756595	S100A10	S100 calcium binding protein A10 (annexin II ligand, calpactin I, light polypeptide (p11))	Hs.143873	The protein encoded by this gene is a member of the S100 family of proteins containing 2 EF-hand calcium-binding motifs. S100 proteins are localized in the cytoplasm and/or nucleus of a wide range of cells, and involved in the regulation of a number of cellular processes such as cell cycle progression and differentiation. S100 genes include at least 13 members which are located as a cluster on ch…
IMAGE:1472405			In multiple clusters
IMAGE:854189			Data not found
IMAGE:810612	S100A11	S100 calcium binding protein A11 (calgizzarin)	Hs.417004	The protein encoded by this gene is a member of the S100 family of proteins containing 2 EF-hand calcium-binding motifs. S100 proteins are localized in the cytoplasm and/or nucleus of a wide range of cells, and involved in the regulation of a number of cellular processes such as cell cycle progression and differentiation. S100 genes include at least 13 members which are located as a cluster on ch…
IMAGE:1858230	GJB3	Gap junction protein, beta 3, 31kDa (connexin 31)	Hs.522561	This gene encodes a connexin, a subunit of gap junctions. Mutations in this gene can cause non-syndromic deafness or erythrokeratodermia variabilis, a skin disorder. Alternative splicing results in multiple transcript variants encoding the same protein.	integral membrane protein.
IMAGE:1457276		CDNA clone IMAGE:6025865, partial cds	Hs.194691
IMAGE:595037	GPCR5A	G protein-coupled receptor, family C, group 5, member A	Hs.546325	This gene encodes a member of the type 3 G protein-coupling receptor family, characterized by the signature 7-transmembrane domain motif. The encoded protein may be involved in interaction between retinoid acid and G protein signalling pathways. Retinoic acid plays a critical role in development, cellular growth, and differentiation. This gene may play a role in embryonic development and epitheli…
IMAGE:135221	S100P	S100 calcium binding protein P	Hs.2962	The protein encoded by this gene is a member of the S100 family of proteins containing 2 EF-hand calcium-binding motifs. S100 proteins are localized in the cytoplasm and/or nucleus of a wide range of cells, and involved in the regulation of a number of cellular processes such as cell cycle progression and differentiation. S100 genes include at least 13 members which are located as a cluster on ch…
IMAGE:460002	GALNT5	UDP-N-acetyl-alpha-D-galactosamine:polypeptide N-acetylgalactosaminyltransferase 5 (GalNAc-T5)	Hs.269027
IMAGE:813387	NQO1	NAD(P)H dehydrogenase, quinone 1	Hs.406515		cytoplasmic.
IMAGE:513077			In multiple clusters
IMAGE:257323			In multiple clusters
IMAGE:435953	ITPR3	Inositol 1,4,5-triphosphate receptor, type 3	Hs.65758		integral membrane protein. endoplasmic reticulum.
IMAGE:501981	COL17A1	Collagen, type XVII, alpha 1	Hs.117938	This gene encodes the alpha chain of type XVII collagen. Unlike most collagens, collagen XVII is a transmembrane protein. Collagen XVII is a structural component of hemidesmosomes, multiprotein complexes at the dermal-epidermal basement membrane zone that mediate adhesion of keratinocytes to the underlying membrane. Mutations in this gene are associated with both generalized atrophic benign and j…
IMAGE:795446	ROPN1L	Ropporin 1-like	Hs.381089	The protein encoded by this gene is a sperm protein, which interacts with A-kinase anchoring protein, AKAP3, through the amphipathic helix region of AKAP3. Type II regulatory subunit of cAMP-dependent protein kinase (PKARII) also binds to this helix domain of AKAP3, which allows PKARII to be targeted to specific subcellular compartments. It is suggested that sperm contains several proteins that b…
IMAGE:252259	COL17A1	Collagen, type XVII, alpha 1	Hs.117938	This gene encodes the alpha chain of type XVII collagen. Unlike most collagens, collagen XVII is a transmembrane protein. Collagen XVII is a structural component of hemidesmosomes, multiprotein complexes at the dermal-epidermal basement membrane zone that mediate adhesion of keratinocytes to the underlying membrane. Mutations in this gene are associated with both generalized atrophic benign and j…
IMAGE:270505	MMP14	Matrix metalloproteinase 14 (membrane-inserted)	Hs.2399	Proteins of the matrix metalloproteinase (MMP) family are involved in the breakdown of extracellular matrix in normal physiological processes, such as embryonic development, reproduction, and tissue remodeling, as well as in disease processes, such as arthritis and metastasis. Most MMP's are secreted as inactive proproteins which are activated when cleaved by extracellular proteinases. However, t…	type i membrane protein (potential).
IMAGE:460403	LAMC2	Laminin, gamma 2	Hs.530509	Laminins, a family of extracellular matrix glycoproteins, are the major noncollagenous constituent of basement membranes. They have been implicated in a wide variety of biological processes including cell adhesion, differentiation, migration, signaling, neurite outgrowth and metastasis. Laminins are composed of 3 non identical chains: laminin alpha, beta and gamma (formerly A, B1, and B2, respect…	secreted; extracellular; found in the basement membranes (major component).
IMAGE:342008	KRT13	Keratin 13	Hs.463032	The protein encoded by this gene is a member of the keratin gene family. The keratins are intermediate filament proteins responsible for the structural integrity of epithelial cells and are subdivided into cytokeratins and hair keratins. Most of the type I cytokeratins consist of acidic proteins which are arranged in pairs of heterotypic keratin chains. This type I cytokeratin is paired with kera…
IMAGE:327676	KRT13	Keratin 13	Hs.463032	The protein encoded by this gene is a member of the keratin gene family. The keratins are intermediate filament proteins responsible for the structural integrity of epithelial cells and are subdivided into cytokeratins and hair keratins. Most of the type I cytokeratins consist of acidic proteins which are arranged in pairs of heterotypic keratin chains. This type I cytokeratin is paired with kera…
IMAGE:366889	KRT17	Keratin 17	Hs.2785	KRT17 encodes the type I intermediate filament chain keratin 17, expressed in nail bed, hair follicle, sebaceous glands, and other epidermal appendages. Mutations in this gene lead to Jackson-Lawler type pachyonychia congenita and steatocystoma multiplex.
IMAGE:591265	KRT17	Keratin 17	Hs.2785	KRT17 encodes the type I intermediate filament chain keratin 17, expressed in nail bed, hair follicle, sebaceous glands, and other epidermal appendages. Mutations in this gene lead to Jackson-Lawler type pachyonychia congenita and steatocystoma multiplex.
IMAGE:810131	KRT19	Keratin 19	Hs.514167	The protein encoded by this gene is a member of the keratin family. The keratins are intermediate filament proteins responsible for the structural integrity of epithelial cells and are subdivided into cytokeratins and hair keratins. The type I cytokeratins consist of acidic proteins which are arranged in pairs of heterotypic keratin chains. Unlike its related family members, this smallest known a…
IMAGE:510466	KRT19	Keratin 19	Hs.514167	The protein encoded by this gene is a member of the keratin family. The keratins are intermediate filament proteins responsible for the structural integrity of epithelial cells and are subdivided into cytokeratins and hair keratins. The type I cytokeratins consist of acidic proteins which are arranged in pairs of heterotypic keratin chains. Unlike its related family members, this smallest known a…
IMAGE:526134	ITGB4	Integrin, beta 4	Hs.370255	Integrins are heterodimers comprised of alpha and beta subunits, that are noncovalently associated transmembrane glycoprotein receptors. Different combinations of alpha and beta polypeptides form complexes that vary in their ligand-binding specificities. Integrins mediate cell-matrix or cell-cell adhesion, and transduced signals that regulate gene expression and cell growth. This gene encodes the…	type i membrane protein.
IMAGE:1983884			Data not found
IMAGE:841207	ITGB6	Integrin, beta 6	Hs.470399		type i membrane protein.
IMAGE:1474900	KRT15	Keratin 15	Hs.80342	The protein encoded by this gene is a member of the keratin gene family. The keratins are intermediate filament proteins responsible for the structural integrity of epithelial cells and are subdivided into cytokeratins and hair keratins. Most of the type I cytokeratins consist of acidic proteins which are arranged in pairs of heterotypic keratin chains and are clustered in a region on chromosome …
IMAGE:243202	CTSE	Cathepsin E	Hs.1355	The protein encoded by this gene is a gastric aspartyl protease that functions as a disulfide-linked homodimer. This protease, which is a member of the peptidase C1 family, has a specificity similar to that of pepsin A and cathepsin D. It is an intracellular proteinase that does not appear to be involved in the digestion of dietary protein and is found in highest concentration in the surface of e…	the proenzyme is localized to the endoplasmic reticulum and golgi apparatus, while the mature enzyme is localized to the endosome.
IMAGE:509823			Data not found
IMAGE:362059	LAMA3	Laminin, alpha 3	Hs.436367	Laminins are basement membrane components thought to mediate the attachment, migration and organization of cells into tissues during embryonic development by interacting with other extracellular matrix components. The protein encoded by this gene is the alpha-3 chain of laminin 5, which is a complex glycoprotein composed of three subunits (alpha, beta, and gamma). Laminin 5 is thought to be invol…	secreted; extracellular. found in the basement membranes (major component).
IMAGE:1584411	APOL3	Apolipoprotein L, 3	Hs.474737	This gene is a member of the apolipoprotein L gene family. The encoded protein is found in the cytoplasm, where it may affect the movement of lipids or allow the binding of lipids to organelles. In addition, expression of this gene is upregulated by tumor necrosis factor-alpha in endothelial cells lining the normal and atherosclerotic iliac artery and aorta. Six transcript variants encoding three…	cytoplasmic (probable).
IMAGE:770334		Transcribed locus	Hs.540231
IMAGE:810754			Data not found
IMAGE:207358	SLC2A1	Solute carrier family 2 (facilitated glucose transporter), member 1	Hs.473721	Glucose transporters are integral membrane glycoproteins involved in transporting glucose into most cells. GLUT1 is a major glucose transporter in the mammalian blood-brain barrier. It is present at high levels in primate erythrocytes and brain endothelial cells.[supplied by OMIM]	integral membrane protein. localizes primarily at the cell surface (by similarity).
IMAGE:25389	SLC2A1	Solute carrier family 2 (facilitated glucose transporter), member 1	Hs.473721	Glucose transporters are integral membrane glycoproteins involved in transporting glucose into most cells. GLUT1 is a major glucose transporter in the mammalian blood-brain barrier. It is present at high levels in primate erythrocytes and brain endothelial cells.[supplied by OMIM]	integral membrane protein. localizes primarily at the cell surface (by similarity).
IMAGE:453589	SLC2A1	Solute carrier family 2 (facilitated glucose transporter), member 1	Hs.473721	Glucose transporters are integral membrane glycoproteins involved in transporting glucose into most cells. GLUT1 is a major glucose transporter in the mammalian blood-brain barrier. It is present at high levels in primate erythrocytes and brain endothelial cells.[supplied by OMIM]	integral membrane protein. localizes primarily at the cell surface (by similarity).
IMAGE:161992	FER1L3	Fer-1-like 3, myoferlin (C. elegans)	Hs.500572	Mutations in dysferlin, a protein associated with the plasma membrane, can cause muscle weakness that affects both proximal and distal muscles. The protein encoded by this gene is a type II membrane protein that is structurally similar to dysferlin. It is a member of the ferlin family and associates with both plasma and nuclear membranes. The protein contains C2 domains that play a role in calciu…
IMAGE:811740	ITGA2	Integrin, alpha 2 (CD49B, alpha 2 subunit of VLA-2 receptor)	Hs.482077	ITGA2 encodes integrin alpha chain 2. Integrins are heterodimeric integral membrane proteins composed of an alpha chain and a beta chain. The I-domain containing alpha integrin 2 combines with beta integrin 1 to form a collagen-binding integrin referred to as glycoprotein Ia/IIa when expressed on on platelets, and very late (activation) antigen 2 ('VLA-2') when found on T-cells. In addition to ad…	type i membrane protein.
IMAGE:525246	ITGA2	Integrin, alpha 2 (CD49B, alpha 2 subunit of VLA-2 receptor)	Hs.482077	ITGA2 encodes integrin alpha chain 2. Integrins are heterodimeric integral membrane proteins composed of an alpha chain and a beta chain. The I-domain containing alpha integrin 2 combines with beta integrin 1 to form a collagen-binding integrin referred to as glycoprotein Ia/IIa when expressed on on platelets, and very late (activation) antigen 2 ('VLA-2') when found on T-cells. In addition to ad…	type i membrane protein.
IMAGE:1623955	ITGA2	Integrin, alpha 2 (CD49B, alpha 2 subunit of VLA-2 receptor)	Hs.482077	ITGA2 encodes integrin alpha chain 2. Integrins are heterodimeric integral membrane proteins composed of an alpha chain and a beta chain. The I-domain containing alpha integrin 2 combines with beta integrin 1 to form a collagen-binding integrin referred to as glycoprotein Ia/IIa when expressed on on platelets, and very late (activation) antigen 2 ('VLA-2') when found on T-cells. In addition to ad…	type i membrane protein.
IMAGE:813841	PLAT	Plasminogen activator, tissue	Hs.491582	This gene encodes tissue-type plasminogen activator, a secreted serine protease which converts the proenzyme plasminogen to plasmin, a fibrinolytic enzyme. Tissue-type plasminogen activator is synthesized as a single chain which is cleaved by plasmin to a two chain disulfide linked protein. This enzyme plays a role in cell migration and tissue remodeling. Increased enzymatic activity causes hyper…	secreted; extracellular.
IMAGE:25154			In multiple clusters
IMAGE:76169	ANTXR2	Anthrax toxin receptor 2	Hs.162963
IMAGE:1606557	FHL2	Four and a half LIM domains 2	Hs.443687	LIM proteins contain a highly conserved double zinc finger motif called the LIM domain.[supplied by OMIM]
IMAGE:487932	SYTL2	Synaptotagmin-like 2	Hs.369520	The protein encoded by this gene is a synaptotagmin-like protein (SLP) that belongs to a C2 domain-containing protein family. The SLP homology domain (SHD) of this protein has been shown to specifically bind the GTP-bound form of Ras-related protein Rab-27A (RAB27A), which suggests a role in vesicle trafficking. Multiple alternatively spiced transcript variants encoding distinct isoforms have bee…
IMAGE:826194	SYTL2	Synaptotagmin-like 2	Hs.369520	The protein encoded by this gene is a synaptotagmin-like protein (SLP) that belongs to a C2 domain-containing protein family. The SLP homology domain (SHD) of this protein has been shown to specifically bind the GTP-bound form of Ras-related protein Rab-27A (RAB27A), which suggests a role in vesicle trafficking. Multiple alternatively spiced transcript variants encoding distinct isoforms have bee…
IMAGE:525926	SDC1	Syndecan 1	Hs.224607	The protein encoded by this gene is a transmembrane (type I) heparan sulfate proteoglycan and is a member of the syndecan proteoglycan family. The syndecans mediate cell binding, cell signaling, and cytoskeletal organization and syndecan receptors are required for internalization of the HIV-1 tat protein. The syndecan-1 protein functions as an integral membrane protein and participates in cell pr…	type i membrane protein.
IMAGE:1635538	SDC1	Syndecan 1	Hs.224607	The protein encoded by this gene is a transmembrane (type I) heparan sulfate proteoglycan and is a member of the syndecan proteoglycan family. The syndecans mediate cell binding, cell signaling, and cytoskeletal organization and syndecan receptors are required for internalization of the HIV-1 tat protein. The syndecan-1 protein functions as an integral membrane protein and participates in cell pr…	type i membrane protein.
IMAGE:509688	CEACAM7	Carcinoembryonic antigen-related cell adhesion molecule 7	Hs.74466		attached to the membrane by a gpi-anchor (potential).
IMAGE:838797	NAP1L4	Nucleosome assembly protein 1-like 4	Hs.501684	This gene encodes a member of the nucleosome assembly protein (NAP) family which can interact with both core and linker histones. It can shuttle between the cytoplasm and nucleus, suggesting a role as a histone chaperone. This gene is one of several located near the imprinted gene domain of 11p15.5, an important tumor-suppressor gene region. Alterations in this region have been associated with th…	nuclear.
IMAGE:366902	SLPI	Secretory leukocyte protease inhibitor (antileukoproteinase)	Hs.517070	This gene encodes a secreted inhibitor which protects epithelial tissues from serine proteases. It is found in various secretions including seminal plasma, cervical mucus, and bronchial secretions, and has affinity for trypsin, leukocyte elastase, and cathepsin G. Its inhibitory effect contributes to the immune response by protecting epithelial surfaces from attack by endogenous proteolytic enzym…	secreted.
IMAGE:366950	SLPI	Secretory leukocyte protease inhibitor (antileukoproteinase)	Hs.517070	This gene encodes a secreted inhibitor which protects epithelial tissues from serine proteases. It is found in various secretions including seminal plasma, cervical mucus, and bronchial secretions, and has affinity for trypsin, leukocyte elastase, and cathepsin G. Its inhibitory effect contributes to the immune response by protecting epithelial surfaces from attack by endogenous proteolytic enzym…	secreted.
IMAGE:587847	GPX2	Glutathione peroxidase 2 (gastrointestinal)	Hs.2704	This gene is a member of the glutathione peroxidase family and encodes a selenium-dependent glutathione peroxidase that is one of two isoenzymes responsible for the majority of the glutathione-dependent hydrogen peroxide-reducing activity in the epithelium of the gastrointestinal tract. Studies in knockout mice indicate that mRNA expression levels respond to luminal microflora, suggesting a role …	cytoplasmic; mainly.
IMAGE:2321113	AGR2	Anterior gradient 2 homolog (Xenopus laevis)	Hs.530009
IMAGE:150897	B3GNT3	UDP-GlcNAc:betaGal beta-1,3-N-acetylglucosaminyltransferase 3	Hs.69009	This gene encodes an enzyme that is a member of the beta-1,3-N-acetylglucosaminyltransferase family. This enzyme is a type II transmembrane protein and contains a signal anchor that is not cleaved. It prefers the substrates of lacto-N-tetraose and lacto-N-neotetraose, and is involved in the biosynthesis of poly-N-acetyllactosamine chains and the biosynthesis of the backbone structure of dimeric s…	type ii membrane protein. golgi (potential).
IMAGE:510336	FXYD3	FXYD domain containing ion transport regulator 3	Hs.301350	This gene encodes a member of a family of small membrane proteins that share a 35-amino acid signature sequence domain, beginning with the sequence PFXYD and containing 7 invariant and 6 highly conserved amino acids. The approved human gene nomenclature for the family is FXYD-domain containing ion transport regulator. Mouse FXYD5 has been termed RIC (Related to Ion Channel). FXYD2, also known as …	type i membrane protein (potential).
IMAGE:588460	FXYD3	FXYD domain containing ion transport regulator 3	Hs.301350	This gene encodes a member of a family of small membrane proteins that share a 35-amino acid signature sequence domain, beginning with the sequence PFXYD and containing 7 invariant and 6 highly conserved amino acids. The approved human gene nomenclature for the family is FXYD-domain containing ion transport regulator. Mouse FXYD5 has been termed RIC (Related to Ion Channel). FXYD2, also known as …	type i membrane protein (potential).
IMAGE:1604735		Transcribed locus, weakly similar to XP_211291.3 PREDICTED: hypothetical protein XP_211291 [Homo sapiens]	Hs.281314
IMAGE:2045536	FXYD3	FXYD domain containing ion transport regulator 3	Hs.301350	This gene encodes a member of a family of small membrane proteins that share a 35-amino acid signature sequence domain, beginning with the sequence PFXYD and containing 7 invariant and 6 highly conserved amino acids. The approved human gene nomenclature for the family is FXYD-domain containing ion transport regulator. Mouse FXYD5 has been termed RIC (Related to Ion Channel). FXYD2, also known as …	type i membrane protein (potential).
IMAGE:132711	KLF5	Kruppel-like factor 5 (intestinal)	Hs.508234	This gene encodes a member of the Kruppel-like factor subfamily of zinc finger proteins. Since the protein localizes to the nucleus and binds the epidermal growth factor response element, it is thought to be a transcription factor.	nuclear.
IMAGE:471823	LOC254531	PLSC domain containing protein	Hs.352614
IMAGE:782170	FLJ33915	Hypothetical protein FLJ33915	Hs.122115
IMAGE:491644	PLAC8	Placenta-specific 8	Hs.546392
IMAGE:133199			Data not found
IMAGE:753301	CEACAM1	Carcinoembryonic antigen-related cell adhesion molecule 1 (biliary glycoprotein)	Hs.512682		type i membrane protein (isoform a, isoform b and isoform c). secreted (isoform g, isoform h and isoform i).
IMAGE:511786	ERN2	Endoplasmic reticulum to nucleus signalling 2	Hs.528301
IMAGE:511967	ERN2	Endoplasmic reticulum to nucleus signalling 2	Hs.528301
IMAGE:345858	CRA	Myotubularin related protein 11	Hs.425144
IMAGE:199635	PSG1	Pregnancy specific beta-1-glycoprotein 1	Hs.466848		secreted (potential).
IMAGE:377275	TRIM29	Tripartite motif-containing 29	Hs.504115	The protein encoded by this gene belongs to the TRIM protein family. It has multiple zinc finger motifs and a leucine zipper motif. It has been proposed to form homo- or heterodimers which are involved in nucleic acid binding. Thus, it may act as a transcriptional regulatory factor involved in carcinogenesis and/or differentiation. It may also function in the suppression of radiosensitivity since…
IMAGE:843028	MSLN	Mesothelin	Hs.408488	An antibody that reacts with ovarian cancers and mesotheliomas was used to isolate a cell surface antigen named mesothelin. Although the function of mesothelin is unknown, it may play a role in cellular adhesion and is present on mesothelium, mesotheliomas, and ovarian cancers. Three transcript variants have been described for this gene and their protein products were initially named megakaryocyt…	attached to the membrane by a gpi-anchor. not shed to the serum of cancer patients.
IMAGE:1669232	MSLN	Mesothelin	Hs.408488	An antibody that reacts with ovarian cancers and mesotheliomas was used to isolate a cell surface antigen named mesothelin. Although the function of mesothelin is unknown, it may play a role in cellular adhesion and is present on mesothelium, mesotheliomas, and ovarian cancers. Three transcript variants have been described for this gene and their protein products were initially named megakaryocyt…	attached to the membrane by a gpi-anchor. not shed to the serum of cancer patients.
IMAGE:2027515	SFN	Stratifin	Hs.523718		cytoplasmic or may be secreted by a non- classical secretory pathway.
IMAGE:462325	ACSL5	Acyl-CoA synthetase long-chain family member 5	Hs.11638	The protein encoded by this gene is an isozyme of the long-chain fatty-acid-coenzyme A ligase family. Although differing in substrate specificity, subcellular localization, and tissue distribution, all isozymes of this family convert free long-chain fatty acids into fatty acyl-CoA esters, and thereby play a key role in lipid biosynthesis and fatty acid degradation. This isozyme is highly expresse…
IMAGE:128126	DAF	Decay accelerating factor for complement (CD55, Cromer blood group system)	Hs.527653		attached to the membrane by a gpi-anchor.
IMAGE:431944	DAF	Decay accelerating factor for complement (CD55, Cromer blood group system)	Hs.527653		attached to the membrane by a gpi-anchor.
IMAGE:288896	KCNK1	Potassium channel, subfamily K, member 1	Hs.208544	This gene encodes one of the members of the superfamily of potassium channel proteins containing two pore-forming P domains. The product of this gene has not been shown to be a functional channel, however, it may require other non-pore-forming proteins for activity.	integral membrane protein (potential).
IMAGE:745283	DKFZp779O175	Hypothetical protein DKFZp779O175	Hs.124047
IMAGE:594770	TMC5	Transmembrane channel-like 5	Hs.115838
IMAGE:612616	MST1R	Macrophage stimulating 1 receptor (c-met-related tyrosine kinase)	Hs.517973		type i membrane protein.
IMAGE:586698	MST1R	Macrophage stimulating 1 receptor (c-met-related tyrosine kinase)	Hs.517973		type i membrane protein.
IMAGE:594684	FLJ10901	Hypothetical protein FLJ10901	Hs.518997
IMAGE:609620	CDH18	Cadherin 18, type 2	Hs.317632	This gene encodes a type II classical cadherin from the cadherin superfamily of integral membrane proteins that mediate calcium-dependent cell-cell adhesion. Mature cadherin proteins are composed of a large N-terminal extracellular domain, a single membrane-spanning domain, and a small, highly conserved C-terminal cytoplasmic domain. Type II (atypical) cadherins are defined based on their lack of…	type i membrane protein.
IMAGE:68794	LOC57228	Hypothetical protein from clone 643	Hs.206501
IMAGE:1555478	SDCBP2	Syndecan binding protein (syntenin) 2	Hs.516836
IMAGE:78736	MGLL	Monoglyceride lipase	Hs.277035
IMAGE:81394	MGLL	Monoglyceride lipase	Hs.277035
IMAGE:327165	SERPINB5	Serine (or cysteine) proteinase inhibitor, clade B (ovalbumin), member 5	Hs.55279		extracellular.
IMAGE:429186	LMO7	LIM domain 7	Hs.207631	This gene encodes a protein containing a calponin homology (CH) domain, a PDZ domain, and a LIM domain. An F-box (FBX) domain is present in alternative splice variants. Members of the LIM protein family carry the LIM domain, a unique cysteine-rich zinc-binding domain. Members of the FBX protein family are involved in protein-protein interactions. The encoded protein may be involved in protein-pro…
IMAGE:51582	LMO7	LIM domain 7	Hs.207631	This gene encodes a protein containing a calponin homology (CH) domain, a PDZ domain, and a LIM domain. An F-box (FBX) domain is present in alternative splice variants. Members of the LIM protein family carry the LIM domain, a unique cysteine-rich zinc-binding domain. Members of the FBX protein family are involved in protein-protein interactions. The encoded protein may be involved in protein-pro…
IMAGE:611209			In multiple clusters
IMAGE:1908810		CDNA: FLJ23585 fis, clone LNG14352	Hs.549488
IMAGE:1574926	CYP2S1	Cytochrome P450, family 2, subfamily S, polypeptide 1	Hs.98370	This gene encodes a member of the cytochrome P450 superfamily of enzymes. The cytochrome P450 proteins are monooxygenases which catalyze many reactions involved in drug metabolism and synthesis of cholesterol, steroids and other lipids. This protein localizes to the endoplasmic reticulum. In rodents, the homologous protein has been shown to metabolize certain carcinogens; however, the specific fu…
IMAGE:1418621	SIAT7A	ST6 (alpha-N-acetyl-neuraminyl-2,3-beta-galactosyl-1,3)-N-acetylgalactosaminide alpha-2,6-sialyltransferase 1	Hs.105352
IMAGE:134419	SMBP	SM-11044 binding protein	Hs.500674
IMAGE:838504	SMBP	SM-11044 binding protein	Hs.500674
IMAGE:1468160	C10orf42	Chromosome 10 open reading frame 42	Hs.128021
IMAGE:1468342	ALDH5A1	Aldehyde dehydrogenase 5 family, member A1 (succinate-semialdehyde dehydrogenase)	Hs.371723	This protein belongs to the aldehyde dehydrogenase family of proteins. This gene encodes a mitochondrial NAD(+)-dependent succinic semialdehyde dehydrogenase. A deficiency of this enzyme, known as 4-hydroxybutyricaciduria, is a rare inborn error in the metabolism of the neurotransmitter 4-aminobutyric acid (GABA). In response to the defect, physiologic fluids from patients accumulate GHB, a compo…
IMAGE:71730	GALNT10	UDP-N-acetyl-alpha-D-galactosamine:polypeptide N-acetylgalactosaminyltransferase 10 (GalNAc-T10)	Hs.34421	This gene belongs to the polypeptide N-acetylgalactosaminyltransferase (pp-GalNAc-T) gene family. Polypeptide GalNAc transferases initiate the synthesis of mucin-type oligosaccharides by transferring GalNAc from UDP-GalNAc to the hydroxyl group of either a serine or threonine residue on the polypeptide acceptor. Following expression in insect cells, recombinant GalNAc transferase 10 showed signif…
IMAGE:71763			Data not found
IMAGE:71863	SLC40A1	Solute carrier family 40 (iron-regulated transporter), member 1	Hs.529285
IMAGE:489218	SLC40A1	Solute carrier family 40 (iron-regulated transporter), member 1	Hs.529285
IMAGE:767721	FLJ32810	Hypothetical protein FLJ32810	Hs.269837
IMAGE:767706			In multiple clusters
IMAGE:429678	SLC40A1	Solute carrier family 40 (iron-regulated transporter), member 1	Hs.529285
IMAGE:1569876	SGPP2	Sphingosine-1-phosphate phosphotase 2	Hs.210043
IMAGE:505887	B4GALT4	UDP-Gal:betaGlcNAc beta 1,4- galactosyltransferase, polypeptide 4	Hs.13225	This gene is one of seven beta-1,4-galactosyltransferase (beta4GalT) genes. They encode type II membrane-bound glycoproteins that appear to have exclusive specificity for the donor substrate UDP-galactose; all transfer galactose in a beta1,4 linkage to similar acceptor sugars: GlcNAc, Glc, and Xyl. Each beta4GalT has a distinct function in the biosynthesis of different glycoconjugates and sacchar…	type ii membrane protein. trans cisternae of golgi stack.
IMAGE:592818	LRRC8	Leucine rich repeat containing 8	Hs.173484
IMAGE:1323737		Transcribed locus	Hs.552449
IMAGE:487433	LRRC8	Leucine rich repeat containing 8	Hs.173484
IMAGE:855754	ZDHHC7	Zinc finger, DHHC domain containing 7	Hs.461610
IMAGE:143287			In multiple clusters
IMAGE:2213824	PI3	Protease inhibitor 3, skin-derived (SKALP)	Hs.112341	This gene encodes an elastase-specific inhibitor, which contains a WAP-type four-disulfide core (WFDC) domain, and is thus a member of the WFDC domain family. Most WFDC gene members are localized to chromosome 20q12-q13 in two clusters: centromeric and telomeric. This gene belongs to the centromeric cluster.	secreted.
IMAGE:626841	MET	Met proto-oncogene (hepatocyte growth factor receptor)	Hs.132966	The proto-oncogene MET product is the hepatocyte growth factor receptor and encodes tyrosine-kinase activity. The primary single chain precursor protein is post-translationally cleaved to produce the alpha and beta subunits, which are disulfide linked to form the mature receptor. Various mutations in the MET gene are associated with papillary renal carcinoma.	type i membrane protein.
IMAGE:773301	CDH3	Cadherin 3, type 1, P-cadherin (placental)	Hs.191842	This gene is a classical cadherin from the cadherin superfamily. The encoded protein is a calcium-dependent cell-cell adhesion glycoprotein comprised of five extracellular cadherin repeats, a transmembrane region and a highly conserved cytoplasmic tail. This gene is located in a six-cadherin cluster in a region on the long arm of chromosome 16 that is involved in loss of heterozygosity events in …	type i membrane protein.
IMAGE:823859	GJB2	Gap junction protein, beta 2, 26kDa (connexin 26)	Hs.524894	Gap junctions were first characterized by electron microscopy as regionally specialized structures on plasma membranes of contacting adherent cells. These structures were shown to consist of cell-to-cell channels. Proteins, called connexins, purified from fractions of enriched gap junctions from different tissues differ. The connexins are designated by their molecular mass. Another system of nome…	integral membrane protein.
IMAGE:378955	BENE	BENE protein	Hs.185055	This gene encodes an element of the machinery for raft-mediated trafficking in endothelial cells. The encoded protein, a member of the MAL proteolipid family, predominantly localizes in glycolipid- and cholesterol-enriched membrane (GEM) rafts. It interacts with caveolin-1.	integral membrane protein (potential).
IMAGE:50581	ZDHHC3	Zinc finger, DHHC domain containing 3	Hs.61430
IMAGE:145491	PCDH1	Protocadherin 1 (cadherin-like 1)	Hs.79769	This gene belongs to the protocadherin subfamily within the cadherin superfamily. The encoded protein is a membrane protein found at cell-cell boundaries. It is involved in neural cell adhesion, suggesting a possible role in neuronal development. The protein includes an extracelllular region, containing 7 cadherin-like domains, a transmembrane region and a C-terminal cytoplasmic region. Cells exp…	type i membrane protein. found at cell-cell boundaries and probably at cell-matrix boundaries.
IMAGE:587388	LIPH	Lipase, member H	Hs.68864	This gene encodes a membrane-bound member of the mammalian triglyceride lipase family. It catalyzes the production of 2-acyl lysophosphatidic acid (LPA), which is a lipid mediator with diverse biological properties that include platelet aggregation, smooth muscle contraction, and stimulation of cell proliferation and motility.
IMAGE:511901	LIPH	Lipase, member H	Hs.68864	This gene encodes a membrane-bound member of the mammalian triglyceride lipase family. It catalyzes the production of 2-acyl lysophosphatidic acid (LPA), which is a lipid mediator with diverse biological properties that include platelet aggregation, smooth muscle contraction, and stimulation of cell proliferation and motility.
IMAGE:564801	SLC12A2	Solute carrier family 12 (sodium/potassium/chloride transporters), member 2	Hs.162585		integral membrane protein.
IMAGE:73609	HS3ST1	Heparan sulfate (glucosamine) 3-O-sulfotransferase 1	Hs.507348	Heparan sulfate biosynthetic enzymes are key components in generating a myriad of distinct heparan sulfate fine structures that carry out multiple biologic activities. The enzyme encoded by this gene is a member of the heparan sulfate biosynthetic enzyme family. It possesses both heparan sulfate glucosaminyl 3-O-sulfotransferase activity, anticoagulant heparan sulfate conversion activity, and is …
IMAGE:448514	CAPN5	Calpain 5	Hs.248153	Calpains are calcium-dependent cysteine proteases involved in signal transduction in a variety of cellular processes. A functional calpain protein consists of an invariant small subunit and 1 of a family of large subunits. CAPN5 is one of the large subunits. Unlike some of the calpains, CAPN5 and CAPN6 lack a calmodulin-like domain IV. Because of the significant similarity to Caenorhabditis elega…
IMAGE:159470			In multiple clusters
IMAGE:1526826	HOXB2	Homeo box B2	Hs.514289	This gene belongs to the homeobox family of genes. The homeobox genes encode a highly conserved family of transcription factors that play an important role in morphogenesis in all multicellular organisms. Mammals possess four similar homeobox gene clusters, HOXA, HOXB, HOXC and HOXD, located on different chromosomes, consisting of 9 to 11 genes arranged in tandem. This gene is one of several home…	nuclear.
IMAGE:81662	LOC340061	Hypothetical protein LOC340061	Hs.379754
IMAGE:240183	SLC9A1	Solute carrier family 9 (sodium/hydrogen exchanger), isoform 1 (antiporter, Na+/H+, amiloride sensitive)	Hs.469116		integral membrane protein.
IMAGE:812227	SLC9A1	Solute carrier family 9 (sodium/hydrogen exchanger), isoform 1 (antiporter, Na+/H+, amiloride sensitive)	Hs.469116		integral membrane protein.
IMAGE:417508	SULT1C1	Sulfotransferase family, cytosolic, 1C, member 1	Hs.436123	Sulfotransferase enzymes catalyze the sulfate conjugation of many hormones, neurotransmitters, drugs, and xenobiotic compounds. These cytosolic enzymes are different in their tissue distributions and substrate specificities. The gene structure (number and length of exons) is similar among family members. This gene encodes a protein that belongs to the SULT1 subfamily, responsible for transferring…	cytoplasmic.
IMAGE:194515	SULT1C1	Sulfotransferase family, cytosolic, 1C, member 1	Hs.436123	Sulfotransferase enzymes catalyze the sulfate conjugation of many hormones, neurotransmitters, drugs, and xenobiotic compounds. These cytosolic enzymes are different in their tissue distributions and substrate specificities. The gene structure (number and length of exons) is similar among family members. This gene encodes a protein that belongs to the SULT1 subfamily, responsible for transferring…	cytoplasmic.
IMAGE:724378			Data not found
IMAGE:297899	CLDN18	Claudin 18	Hs.240182	CLDN18 belongs to the large claudin family of proteins, which form tight junction strands in epithelial cells (Niimi et al., 2001).[supplied by OMIM]	integral membrane protein. tight junctions.
IMAGE:118518			In multiple clusters
IMAGE:79190	CLDN18	Claudin 18	Hs.240182	CLDN18 belongs to the large claudin family of proteins, which form tight junction strands in epithelial cells (Niimi et al., 2001).[supplied by OMIM]	integral membrane protein. tight junctions.
IMAGE:119982	BCMP11	Breast cancer membrane protein 11	Hs.100686
IMAGE:841621	BCMP11	Breast cancer membrane protein 11	Hs.100686
IMAGE:810112	CA13	Carbonic anhydrase XIII	Hs.127189
IMAGE:509731	TM4SF3	Tetraspanin 8	Hs.170563	The protein encoded by this gene is a member of the transmembrane 4 superfamily, also known as the tetraspanin family. Most of these members are cell-surface proteins that are characterized by the presence of four hydrophobic domains. The proteins mediate signal transduction events that play a role in the regulation of cell development, activation, growth and motility. This encoded protein is a c…	integral membrane protein.
IMAGE:795835		Transcribed locus	Hs.516244
IMAGE:796123	SMPD3	Sphingomyelin phosphodiesterase 3, neutral membrane (neutral sphingomyelinase II)	Hs.368421
IMAGE:261472	ORF1-FL49	Putative nuclear protein ORF1-FL49	Hs.483561
IMAGE:795585	ISL2	ISL2 transcription factor, LIM/homeodomain, (islet-2)	Hs.444677
IMAGE:132015	RNF128	Ring finger protein 128	Hs.496542	The protein encoded by this gene is a type I transmembrane protein that localizes to the endocytic pathway. This protein contains a RING zinc-finger motif and has been shown to possess E3 ubiquitin ligase activity. Expression of this gene in retrovirally transduced T cell hybridoma significantly inhibits activation-induced IL2 and IL4 cytokine production. Induced expression of this gene was obser…
IMAGE:195967	ANXA10	Annexin A10	Hs.188401	This gene encodes a member of the annexin family. Members of this calcium-dependent phospholipid-binding protein family play a role in the regulation of cellular growth and in signal transduction pathways. The function of this gene has not yet been determined.
IMAGE:46353	LOC57168	Similar to aspartate beta hydroxylase (ASPH)	Hs.550525
IMAGE:814970	ELOVL1	Elongation of very long chain fatty acids (FEN1/Elo2, SUR4/Elo3, yeast)-like 1	Hs.25597
IMAGE:342271	EVA1	Epithelial V-like antigen 1	Hs.116651	Thymus development depends on a complex series of interactions between thymocytes and the stromal component of the organ. Epithelial V-like antigen (EVA) is expressed in thymus epithelium and strongly downregulated by thymocyte developmental progression. This gene is expressed in the thymus and in several epithelial structures early in embryogenesis. It is highly homologous to the myelin protein …	type i membrane protein (probable).
IMAGE:853998	EVA1	Epithelial V-like antigen 1	Hs.116651	Thymus development depends on a complex series of interactions between thymocytes and the stromal component of the organ. Epithelial V-like antigen (EVA) is expressed in thymus epithelium and strongly downregulated by thymocyte developmental progression. This gene is expressed in the thymus and in several epithelial structures early in embryogenesis. It is highly homologous to the myelin protein …	type i membrane protein (probable).
IMAGE:1324446	EVA1	Epithelial V-like antigen 1	Hs.116651	Thymus development depends on a complex series of interactions between thymocytes and the stromal component of the organ. Epithelial V-like antigen (EVA) is expressed in thymus epithelium and strongly downregulated by thymocyte developmental progression. This gene is expressed in the thymus and in several epithelial structures early in embryogenesis. It is highly homologous to the myelin protein …	type i membrane protein (probable).
IMAGE:233464	EVA1	Epithelial V-like antigen 1	Hs.116651	Thymus development depends on a complex series of interactions between thymocytes and the stromal component of the organ. Epithelial V-like antigen (EVA) is expressed in thymus epithelium and strongly downregulated by thymocyte developmental progression. This gene is expressed in the thymus and in several epithelial structures early in embryogenesis. It is highly homologous to the myelin protein …	type i membrane protein (probable).
IMAGE:511778	TM4SF1	Transmembrane 4 L six family member 1	Hs.351316	The protein encoded by this gene is a member of the transmembrane 4 superfamily, also known as the tetraspanin family. Most of these members are cell-surface proteins that are characterized by the presence of four hydrophobic domains. The proteins mediate signal transduction events that play a role in the regulation of cell development, activation, growth and motility. This encoded protein is a c…	integral membrane protein.
IMAGE:137581	CTL2	CTL2 protein	Hs.515134
IMAGE:811096	ITGB4	Integrin, beta 4	Hs.370255	Integrins are heterodimers comprised of alpha and beta subunits, that are noncovalently associated transmembrane glycoprotein receptors. Different combinations of alpha and beta polypeptides form complexes that vary in their ligand-binding specificities. Integrins mediate cell-matrix or cell-cell adhesion, and transduced signals that regulate gene expression and cell growth. This gene encodes the…	type i membrane protein.
IMAGE:856115	PSCA	Prostate stem cell antigen	Hs.379010		attached to the membrane by a gpi-anchor.

## Sheet: 2. Adeno 2 cluster
Adeno 2 Cluster - 88 genes with correlation 0.752
CloneID	Symbol	Name	UGCluster	Summary Function	Subcellular Location
IMAGE:1607810	ANKRD26	Ankyrin repeat domain 26	Hs.361041
IMAGE:1606321	TMC4	Transmembrane channel-like 4	Hs.355126
IMAGE:810873	SCNN1A	Sodium channel, nonvoltage-gated 1 alpha	Hs.130989		integral membrane protein.
IMAGE:261246	SPTBN1	Spectrin, beta, non-erythrocytic 1	Hs.503178	Spectrin is a tetrameric cytoskeletal protein essential for determination of cell shape, resilience of membranes to mechanical stress, positioning of transmembrane proteins, and organization of organelles and molecular traffic. Alpha- and beta-spectrin subunits form antiparallel dimers that self associate to give the spectrin tetramer. Beta subunits, such as SPTBN1, contain most of the spectrin b…
IMAGE:1650942	F2RL1	Coagulation factor II (thrombin) receptor-like 1	Hs.154299	Coagulation factor II (thrombin) receptor-like 1 (F2RL1) is a member of the large family of 7-transmembrane-region receptors that couple to guanosine-nucleotide-binding proteins. F2RL1 is also a member of the protease-activated receptor family. It is activated by trypsin, but not by thrombin. It is activated by proteolytic cleavage of its extracellular amino terminus. The new amino terminus funct…	integral membrane protein.
IMAGE:811899	F2RL1	Coagulation factor II (thrombin) receptor-like 1	Hs.154299	Coagulation factor II (thrombin) receptor-like 1 (F2RL1) is a member of the large family of 7-transmembrane-region receptors that couple to guanosine-nucleotide-binding proteins. F2RL1 is also a member of the protease-activated receptor family. It is activated by trypsin, but not by thrombin. It is activated by proteolytic cleavage of its extracellular amino terminus. The new amino terminus funct…	integral membrane protein.
IMAGE:343760	SH3BGRL2	SH3 domain binding glutamic acid-rich protein like 2	Hs.302772
IMAGE:50926	SH3BGRL2	SH3 domain binding glutamic acid-rich protein like 2	Hs.302772
IMAGE:448489	C11orf9	Chromosome 11 open reading frame 9	Hs.473109
IMAGE:429433	MGC11242	Hypothetical protein MGC11242	Hs.368260
IMAGE:206841			In multiple clusters
IMAGE:795754	MYO5B	Myosin VB	Hs.550481
IMAGE:270589	NCOR1	Nuclear receptor co-repressor 1	Hs.462323	This gene encodes a protein that mediates ligand-independent transcription repression of thyroid-hormone and retinoic-acid receptors by promoting chromatin condensation and preventing access of the transcription machinery. It is part of a complex which also includes histone deacetylases and transcriptional regulators similar to the yeast protein Sin3p. This gene is located between the Charcot-Mar…	nuclear (by similarity).
IMAGE:845345	AP1M2	Adaptor-related protein complex 1, mu 2 subunit	Hs.18894	This gene encodes a subunit of the heterotetrameric adaptor-related protein comlex 1 (AP-1), which belongs to the adaptor complexes medium subunits family. This protein is capable of interacting with tyrosine-based sorting signals.	component of the coat surrounding the cytoplasmic face of coated vesicles located at the golgi complex.
IMAGE:182288	DDR1	Discoidin domain receptor family, member 1	Hs.520004	Receptor tyrosine kinases (RTKs) play a key role in the communication of cells with their microenvironment. These molecules are involved in the regulation of cell growth, differentiation and metabolism. The protein encoded by this gene is a RTK that is widely expressed in normal and transformed epithelial cells and is activated by various types of collagen. This protein belongs to a subfamily of …	type i membrane protein.
IMAGE:741398	DDR1	Discoidin domain receptor family, member 1	Hs.520004	Receptor tyrosine kinases (RTKs) play a key role in the communication of cells with their microenvironment. These molecules are involved in the regulation of cell growth, differentiation and metabolism. The protein encoded by this gene is a RTK that is widely expressed in normal and transformed epithelial cells and is activated by various types of collagen. This protein belongs to a subfamily of …	type i membrane protein.
IMAGE:434778	LOC55971	BAI1-associated protein 2-like 1	Hs.489237
IMAGE:131318	LOC55971	BAI1-associated protein 2-like 1	Hs.489237
IMAGE:810263	RHPN2	Rhophilin, Rho GTPase binding protein 2	Hs.466435
IMAGE:590615	ILK	Integrin-linked kinase	Hs.5158	Transduction of extracellular matrix signals through integrins influences intracellular and extracellular functions, and appears to require interaction of integrin cytoplasmic domains with cellular proteins. Integrin-linked kinase (ILK), interacts with the cytoplasmic domain of beta-1 integrin. This gene encodes a serine/threonine protein kinase with 4 ankyrin-like repeats, which associates with …	cytoplasmic.
IMAGE:770579	CLDN3	Claudin 3	Hs.25640	Tight junctions represent one mode of cell-to-cell adhesion in epithelial or endothelial cell sheets, forming continuous seals around cells and serving as a physical barrier to prevent solutes and water from passing freely through the paracellular space. These junctions are comprised of sets of continuous networking strands in the outwardly facing cytoplasmic leaflet, with complementary grooves i…	integral membrane protein. tight junctions (by similarity).
IMAGE:770388	CLDN4	Claudin 4	Hs.520942	This gene encodes an integral membrane protein, which belongs to the claudin family. The protein is a component of tight junction strands and may play a role in internal organ development and function during pre- and postnatal life. This gene is deleted in Williams-Beuren syndrome, a neurodevelopmental disorder affecting multiple systems.	integral membrane protein. tight junctions (by similarity).
IMAGE:1456776	CLDN4	Claudin 4	Hs.520942	This gene encodes an integral membrane protein, which belongs to the claudin family. The protein is a component of tight junction strands and may play a role in internal organ development and function during pre- and postnatal life. This gene is deleted in Williams-Beuren syndrome, a neurodevelopmental disorder affecting multiple systems.	integral membrane protein. tight junctions (by similarity).
IMAGE:967930	CLDN4	Claudin 4	Hs.520942	This gene encodes an integral membrane protein, which belongs to the claudin family. The protein is a component of tight junction strands and may play a role in internal organ development and function during pre- and postnatal life. This gene is deleted in Williams-Beuren syndrome, a neurodevelopmental disorder affecting multiple systems.	integral membrane protein. tight junctions (by similarity).
IMAGE:565319	MAL2	Mal, T-cell differentiation protein 2	Hs.201083		integral membrane protein (potential).
IMAGE:376941	MAL2	Mal, T-cell differentiation protein 2	Hs.201083		integral membrane protein (potential).
IMAGE:813730	MAL2	Mal, T-cell differentiation protein 2	Hs.201083		integral membrane protein (potential).
IMAGE:586685	LGALS4	Lectin, galactoside-binding, soluble, 4 (galectin 4)	Hs.5302	The galectins are a family of beta-galactoside-binding proteins implicated in modulating cell-cell and cell-matrix interactions. LGALS4 is an S-type lectin that is strongly underexpressed in colorectal cancer. The 323-amino acid LGALS4 protein contains 2 homologous, approximately 150-amino acid carbohydrate recognition domains and all amino acids typically conserved in galectins.
IMAGE:511068	LGALS4	Lectin, galactoside-binding, soluble, 4 (galectin 4)	Hs.5302	The galectins are a family of beta-galactoside-binding proteins implicated in modulating cell-cell and cell-matrix interactions. LGALS4 is an S-type lectin that is strongly underexpressed in colorectal cancer. The 323-amino acid LGALS4 protein contains 2 homologous, approximately 150-amino acid carbohydrate recognition domains and all amino acids typically conserved in galectins.
IMAGE:511045	LGALS4	Lectin, galactoside-binding, soluble, 4 (galectin 4)	Hs.5302	The galectins are a family of beta-galactoside-binding proteins implicated in modulating cell-cell and cell-matrix interactions. LGALS4 is an S-type lectin that is strongly underexpressed in colorectal cancer. The 323-amino acid LGALS4 protein contains 2 homologous, approximately 150-amino acid carbohydrate recognition domains and all amino acids typically conserved in galectins.
IMAGE:447949	FLJ22761	Hexokinase domain containing 1	Hs.522988
IMAGE:296444	CGN	Cingulin	Hs.18376
IMAGE:453276	CGN	Cingulin	Hs.18376
IMAGE:770910	ELF3	E74-like factor 3 (ets domain transcription factor, epithelial-specific )	Hs.67928
IMAGE:162479	ELF3	E74-like factor 3 (ets domain transcription factor, epithelial-specific )	Hs.67928
IMAGE:1576468	HSD17B2	Hydroxysteroid (17-beta) dehydrogenase 2	Hs.162795		type ii membrane protein (potential).
IMAGE:146640	LRRC1	Leucine rich repeat containing 1	Hs.485581
IMAGE:135975	DSP	Desmoplakin	Hs.519873	Desmosomes are intercellular junctions that tightly link adjacent cells. Desmoplakin is an obligate component of functional desmosomes that anchors intermediate filaments to desmosomal plaques. The N-terminus of desmoplakin is required for localization to the desmosome and interacts with the N-terminal region of plakophilin 1 and plakoglobin. The C-terminus of desmoplakin binds with intermediate …	innermost portion of the desmosomal plaque.
IMAGE:344854	RIPK4	Receptor-interacting serine-threonine kinase 4	Hs.517310	The protein encoded by this gene is a serine/threonine protein kinase that interacts with protein kinase C-delta. The encoded protein can also activate NFkappaB and is required for keratinocyte differentiation. This kinase undergoes autophosphorylation.
IMAGE:897788	PTPRF	Protein tyrosine phosphatase, receptor type, F	Hs.272062	The protein encoded by this gene is a member of the protein tyrosine phosphatase (PTP) family. PTPs are known to be signaling molecules that regulate a variety of cellular processes including cell growth, differentiation, mitotic cycle, and oncogenic transformation. This PTP possesses an extracellular region, a single transmembrane region, and two tandem intracytoplasmic catalytic domains, and th…	type i membrane protein.
IMAGE:141758		HSPC324	Hs.191591
IMAGE:79598	CDH1	Cadherin 1, type 1, E-cadherin (epithelial)	Hs.461086	This gene is a classical cadherin from the cadherin superfamily. The encoded protein is a calcium dependent cell-cell adhesion glycoprotein comprised of five extracellular cadherin repeats, a transmembrane region and a highly conserved cytoplasmic tail. Mutations in this gene are correlated with gastric, breast, colorectal, thyroid and ovarian cancer. Loss of function is thought to contribute to …	type i membrane protein.
IMAGE:416386	CDH1	Cadherin 1, type 1, E-cadherin (epithelial)	Hs.461086	This gene is a classical cadherin from the cadherin superfamily. The encoded protein is a calcium dependent cell-cell adhesion glycoprotein comprised of five extracellular cadherin repeats, a transmembrane region and a highly conserved cytoplasmic tail. Mutations in this gene are correlated with gastric, breast, colorectal, thyroid and ovarian cancer. Loss of function is thought to contribute to …	type i membrane protein.
IMAGE:251019	CDH1	Cadherin 1, type 1, E-cadherin (epithelial)	Hs.461086	This gene is a classical cadherin from the cadherin superfamily. The encoded protein is a calcium dependent cell-cell adhesion glycoprotein comprised of five extracellular cadherin repeats, a transmembrane region and a highly conserved cytoplasmic tail. Mutations in this gene are correlated with gastric, breast, colorectal, thyroid and ovarian cancer. Loss of function is thought to contribute to …	type i membrane protein.
IMAGE:2062404	HSRG1	MON1 homolog B (yeast)	Hs.513743
IMAGE:2057931	TACSTD1	Tumor-associated calcium signal transducer 1	Hs.692	This 9-exon gene encodes a carcinoma-associated antigen and is a member of a family that includes at least two type I membrane proteins. This antigen is expressed on most normal epithelial cells and gastrointestinal carcinomas and functions as a homotypic calcium-independent cell adhesion molecule. The antigen is being used as a target for immunotherapy treatment of human carcinomas.	type i membrane protein.
IMAGE:510534	TACSTD1	Tumor-associated calcium signal transducer 1	Hs.692	This 9-exon gene encodes a carcinoma-associated antigen and is a member of a family that includes at least two type I membrane proteins. This antigen is expressed on most normal epithelial cells and gastrointestinal carcinomas and functions as a homotypic calcium-independent cell adhesion molecule. The antigen is being used as a target for immunotherapy treatment of human carcinomas.	type i membrane protein.
IMAGE:278572	NSE2	Breast cancer membrane protein 101	Hs.124951
IMAGE:1650748	NSE2	Breast cancer membrane protein 101	Hs.124951
IMAGE:1474987			Data not found
IMAGE:250678	FLJ20171	Hypothetical protein FLJ20171	Hs.487471
IMAGE:1505038	FLJ20171	Hypothetical protein FLJ20171	Hs.487471
IMAGE:1160531	ERBB3	V-erb-b2 erythroblastic leukemia viral oncogene homolog 3 (avian)	Hs.118681	This gene encodes a member of the epidermal growth factor receptor (EGFR) family of receptor tyrosine kinases. This membrane-bound protein has a neuregulin binding domain but not an active kinase domain. It therefore can bind this ligand but not convey the signal into the cell through protein phosphorylation. However, it does form heterodimers with other EGF receptor family members which do have …	type i membrane protein (long form) and secreted (short form).
IMAGE:1011593	CGI-63	Nuclear receptor binding factor 1	Hs.183646
IMAGE:855563	ERBB3	V-erb-b2 erythroblastic leukemia viral oncogene homolog 3 (avian)	Hs.118681	This gene encodes a member of the epidermal growth factor receptor (EGFR) family of receptor tyrosine kinases. This membrane-bound protein has a neuregulin binding domain but not an active kinase domain. It therefore can bind this ligand but not convey the signal into the cell through protein phosphorylation. However, it does form heterodimers with other EGF receptor family members which do have …	type i membrane protein (long form) and secreted (short form).
IMAGE:810089	FLJ46072	FLJ46072 protein	Hs.67776
IMAGE:566115	PARD6B	Par-6 partitioning defective 6 homolog beta (C. elegans)	Hs.391828
IMAGE:770267		Transcribed locus	Hs.545813
IMAGE:509980	KRT8	Keratin 8	Hs.533782
IMAGE:740888	KRT8	Keratin 8	Hs.533782
IMAGE:531036			In multiple clusters
IMAGE:897781	KRT8	Keratin 8	Hs.533782
IMAGE:525763	KRT8	Keratin 8	Hs.533782
IMAGE:44292	LOC90133	Keratin 8-like 2	Hs.101651
IMAGE:1618942	KIAA1613	KIAA1613 protein	Hs.307518
IMAGE:743143		Similar to Myosin Vb (Myosin 5B)	Hs.201633
IMAGE:884418	MYO5B	Myosin VB	Hs.550481
IMAGE:1899437	HNF4A	Hepatocyte nuclear factor 4, alpha	Hs.116462	The protein encoded by this gene is a nuclear transcription factor which binds DNA as a homodimer. The encoded protein controls the expression of several genes, including hepatocyte nuclear factor 1 alpha, a transcription factor which regulates the expression of several hepatic genes. This gene may play a role in development of the liver, kidney, and intestines. Mutations in this gene have been a…	nuclear.
IMAGE:40100	PLEKHA6	Pleckstrin homology domain containing, family A member 6	Hs.253146
IMAGE:378365	PERP	PERP, TP53 apoptosis effector	Hs.520421
IMAGE:770866	TDE2L	Tumor differentially expressed 2-like	Hs.270655
IMAGE:121551	LAD1	Ladinin 1	Hs.519035	The protein encoded by this gene may be an anchoring filament that is a component of basement membranes. It may contribute to the stability of the association of the epithelial layers with the underlying mesenchyme.	secreted; extracellular matrix. localized to anchoring filaments underlying hemidesmosomes of the lamina lucida of the epidermal basement membrane.
IMAGE:810218	OCIAD2	OCIA domain containing 2	Hs.95835
IMAGE:782826	BACH	Brain acyl-CoA hydrolase	Hs.126137	The protein encoded by this gene is a member of the acyl coenzyme family. It hydrolyzes the CoA thioester of palmitoyl-CoA and other long-chain fatty acids. Alternative splicing of this gene results in multiple transcript variants.	cytoplasmic.
IMAGE:357449	KRTCAP3	Keratinocyte associated protein 3	Hs.59509
IMAGE:1070301			Data not found
IMAGE:321902	DSG2	Desmoglein 2	Hs.412597	Desmosomes are cell-cell junctions between epithelial, myocardial, and certain other cell types. Desmoglein 2 is a calcium-binding transmembrane glycoprotein component of desmosomes in vertebrate epithelial cells. Currently, three desmoglein subfamily members have been identified and all are members of the cadherin cell adhesion molecule superfamily. These desmoglein gene family members are locat…	type i membrane protein.
IMAGE:951108	ELF3	E74-like factor 3 (ets domain transcription factor, epithelial-specific )	Hs.67928
IMAGE:134948	ShrmL	Shroom-related protein	Hs.137459
IMAGE:49630	CACNA1D	Calcium channel, voltage-dependent, L type, alpha 1D subunit	Hs.476358		integral membrane protein.
IMAGE:843321	KRT7	Keratin 7	Hs.411501	The protein encoded by this gene is a member of the keratin gene family. The type II cytokeratins consist of basic or neutral proteins which are arranged in pairs of heterotypic keratin chains coexpressed during differentiation of simple and stratified epithelial tissues. This type II cytokeratin is specifically expressed in the simple epithelia lining the cavities of the internal organs and in t…
IMAGE:1486118	KRT6B	Keratin 6B	Hs.524438	The protein encoded by this gene is a member of the keratin gene family. The type II cytokeratins consist of basic or neutral proteins which are arranged in pairs of heterotypic keratin chains coexpressed during differentiation of simple and stratified epithelial tissues. As many as six of this type II cytokeratin (KRT6) have been identified; the multiplicity of the genes is attributed to success…
IMAGE:753376		MRNA full length insert cDNA clone EUROIMAGE 2344436	Hs.547764
IMAGE:148225	GALNT3	UDP-N-acetyl-alpha-D-galactosamine:polypeptide N-acetylgalactosaminyltransferase 3 (GalNAc-T3)	Hs.170986	This gene encodes UDP-GalNAc transferase 3, a member of the GalNAc-transferases family. This family transfers an N-acetyl galactosamine to the hydroxyl group of a serine or threonine residue in the first step of O-linked oligosaccharide biosynthesis. Individual GalNAc-transferases have distinct activities and initiation of O-glycosylation is regulated by a repertoire of GalNAc-transferases. The p…
IMAGE:328542	GALNT3	UDP-N-acetyl-alpha-D-galactosamine:polypeptide N-acetylgalactosaminyltransferase 3 (GalNAc-T3)	Hs.170986	This gene encodes UDP-GalNAc transferase 3, a member of the GalNAc-transferases family. This family transfers an N-acetyl galactosamine to the hydroxyl group of a serine or threonine residue in the first step of O-linked oligosaccharide biosynthesis. Individual GalNAc-transferases have distinct activities and initiation of O-glycosylation is regulated by a repertoire of GalNAc-transferases. The p…
IMAGE:566443	LOC90806	Similar to RIKEN cDNA 2610307I21	Hs.157078
IMAGE:75639	CDC27	Cell division cycle 27	Hs.463295	The protein encoded by this gene shares strong similarity with Saccharomyces cerevisiae protein Cdc27, and the gene product of Schizosaccharomyces pombe nuc 2. This protein is a component of anaphase-promoting complex (APC), which is composed of eight protein subunits and highly conserved in eucaryotic cells. APC catalyzes the formation of cyclin B-ubiquitin conjugate that is responsible for the …	nuclear.
IMAGE:450398	PARD6B	Par-6 partitioning defective 6 homolog beta (C. elegans)	Hs.391828

## Sheet: 3. SAM for AdenoCa
Significant Genes List for Adenocarcinomas
SAM list of genes that are significantly positive or negative by at least 3-fold in the 31 adenocarcinomas that cluster together in Figure 1 compared to normal pancreatic tissue and other non-adenocarcinoma tumors. The genes identified were analyzed further for traits consistent with membrane and secretory proteins, and evidence for changes in DNA copy number using published CGH data.
Input Parameters
	Imputation Engine		10-Nearest Neighbor Imputer
	Data Type		Two Class, unpaired data
	Data in log scale?		TRUE
	Number of Permutations		100
	Blocked Permutation?		FALSE
	RNG Seed		1234567
	(Delta, Fold Change)		(2.14076, 3.00000)
	(Upper Cutoff, Lower Cutoff)		(3.17655, -3.23659)
Computed Quantities
	Computed Exchangeability Factor S0		0.074256
	S0 percentile		0
	False Significant Number (Median, 90 percentile)		(0.00000, 0.00000)
	False Discovery Rate (Median, 90 percentile)		(0.00000, 0.00000)
	Pi0Hat		0.33469
293 Positive Significant Genes									Algorithms for Secretory & Membrane Proteins			Analysis of CGH data
		Gene Name	Gene ID	Score(d)	Numerator(r)	Denominator(s+s0)	Fold Change	q-value (%)	SignalIP	TMHMM	Diehn	Chromosome	Transcription start	DNA copy gain or loss based on CGH data
		ROPN1L || Ropporin 1-like || 117186	IMAGE:795446	12.2685	4.39091	0.357901	16.49217	0.0572119				5	10495014	x
		SLC2A1 || Solute carrier family 2 (facilitated glucose transporter), member 1 || 102645	IMAGE:207358	11.9728	3.48194	0.290821	11.97066	0.0572119	X	X	X	1	43060611
		MMP14 || Matrix metalloproteinase 14 (membrane-inserted) || 101816	IMAGE:270505	11.3798	3.45957	0.304009	10.03709	0.0572119	X	X		14	22375632
		COL17A1 || Collagen, type XVII, alpha 1 || 112324	IMAGE:252259	11.1595	3.35929	0.301025	11.21996	0.0572119		X	X	10	105781037
		GPCR5A || G protein-coupled receptor, family C, group 5, member A || 110876	IMAGE:595037	10.7867	4.1538	0.385083	15.20770	0.0572119		X	X	12	12935222
		S100P || S100 calcium binding protein P || 106050	IMAGE:135221	10.5243	5.19282	0.49341	11.79172	0.0572119				4	6813637
		NQO1 || NAD(P)H dehydrogenase, quinone 1 || 104517	IMAGE:813387	10.2344	2.93746	0.287019	7.19251	0.0572119				16	68300805
		SLC2A1 || Solute carrier family 2 (facilitated glucose transporter), member 1 || 222483	IMAGE:25389	10.2336	3.58259	0.350083	10.78234	0.0572119		X	X	1	43060611
		TRIM29 || Tripartite motif-containing 29 || 107602	IMAGE:377275	10.0776	3.31616	0.329062	9.40053	0.0572119				11	119487204
		|| || 117789	IMAGE:509823	10.0534	4.317	0.429406	14.65844	0.0572119				19	46951340
		LAMC2 || Laminin, gamma 2 || 113623	IMAGE:460403	10.0419	3.62277	0.360765	10.54203	0.0572119	X		X	1	179887055
		MMP11 || Matrix metalloproteinase 11 (stromelysin 3) || 311037	IMAGE:1574438	9.64704	4.1861	0.433926	17.91470	0.0572119	X			22	22439589
		KRT19 || Keratin 19 || 102332	IMAGE:810131	9.57152	3.6391	0.3802	8.86961	0.0572119				17	36933395
		|| CDNA clone IMAGE:6025865, partial cds || 226507	IMAGE:1457276	9.54598	3.53525	0.370339	9.97353	0.0572119				12	12935222
		|| Transcribed locus || 114513	IMAGE:770334	9.29542	2.08667	0.224484	4.12771	0.0572119
		FHL2 || Four and a half LIM domains 2 || 222391	IMAGE:1606557	9.08754	2.60451	0.286602	4.44184	0.0572119				2	105435802
		ACSL5 || Acyl-CoA synthetase long-chain family member 5 || 224130	IMAGE:462325	8.82132	2.49762	0.283135	5.21982	0.0572119	X	X	X	10	114123905
		GJB2 || Gap junction protein, beta 2, 26kDa (connexin 26) || 100605	IMAGE:823859	8.7848	2.49889	0.284456	5.38289	0.0572119	X	X	X	13	19659608
		CTSE || Cathepsin E || 119852	IMAGE:243202	8.73141	3.1941	0.365817	7.84502	0.0572119	X		X	1	202860525
		KRT17 || Keratin 17 || 105185	IMAGE:591265	8.72507	3.64271	0.4175	13.54654	0.0572119				17	37029220
		INHBA || Inhibin, beta A (activin A, activin AB alpha polypeptide) || 116870	IMAGE:140301	8.69745	3.2568	0.374455	7.69987	0.0572119	X		X	7	41501842
		CD47 || **CD47 antigen (Rh-related antigen, integrin-associated signal transducer) || 101681	IMAGE:513077	8.65756	2.45358	0.283403	4.90524	0.0572119
		MSLN || Mesothelin || 308694	IMAGE:1669232	8.51396	3.0243	0.355217	8.51863	0.0572119	X	X	X	16	751133
		|| || 109007	IMAGE:1983884	8.51379	3.41964	0.401659	7.74901	0.0572119
		CEACAM5 || Carcinoembryonic antigen-related cell adhesion molecule 5 || 102729	IMAGE:586706	8.42282	2.75997	0.327678	8.62146	0.0572119	X		X	19	46904376
		SLC2A1 || Solute carrier family 2 (facilitated glucose transporter), member 1 || 225990	IMAGE:453589	8.40219	3.23675	0.385227	9.79902	0.0572119	X	X		1	43060611
		PLAC8 || Placenta-specific 8 || 104226	IMAGE:491644	8.39098	3.00638	0.358287	6.25528	0.0572119				4	84369021
		ITGA2 || Integrin, alpha 2 (CD49B, alpha 2 subunit of VLA-2 receptor) || 101540	IMAGE:811740	8.38854	2.32844	0.277574	4.77402	0.0572119	X	X	X	5	52321013
		KRT19 || Keratin 19 || 116089	IMAGE:510466	8.38535	2.9763	0.35494	6.75690	0.0572119				17	36933395
		MSLN || Mesothelin || 112298	IMAGE:843028	8.34894	2.74887	0.329247	7.59515	0.0572119	X	X		16	751133
		FXYD3 || FXYD domain containing ion transport regulator 3 || 312282	IMAGE:2045536	8.31463	3.22387	0.387734	6.58883	0.0572119	X	X	X	19	40298638
		LOC58489 || **Hypothetical protein from EUROIMAGE 588495 || 220955	IMAGE:257323	8.27914	2.40046	0.289941	4.97501	0.0572119
		DAF || Decay accelerating factor for complement (CD55, Cromer blood group system) || 119242	IMAGE:128126	8.19179	2.44971	0.299045	5.70113	0.0572119	X		X	1	203883259
		PDLIM7 || PDZ and LIM domain 7 (enigma) || 106499	IMAGE:502682	8.12675	2.09212	0.257437	4.00646	0.0572119				5	176843000
		TMEM16A || Transmembrane protein 16A || 108758	IMAGE:742679	8.09287	1.96422	0.24271	3.88595	0.0572119		X	X	11	69602293
		CXCL14 || Chemokine (C-X-C motif) ligand 14 || 113487	IMAGE:345034	8.03984	3.13414	0.389826	8.97531	0.0572119	X	X	X	5	134934274
		SDC1 || Syndecan 1 || 119785	IMAGE:525926	8.02176	2.36239	0.294498	4.33192	0.0572119	X	X	X	2	20322187
		BBP || **Beta-amyloid binding protein precursor || 111717	IMAGE:119728	8.01522	2.62147	0.327061	6.79184	0.0572119			X
		KRT17 || Keratin 17 || 119385	IMAGE:366889	7.96626	4.03597	0.506633	17.37760	0.0572119				17	37029220
		PLAT || Plasminogen activator, tissue || 114914	IMAGE:813841	7.92884	2.61898	0.330311	6.14129	0.0572119	X		X	8	42151911
		INPP4B || Inositol polyphosphate-4-phosphatase, type II, 105kDa || 107393	IMAGE:165857	7.90257	1.69483	0.214465	3.36806	0.0572119				4	143307498
		PCDH7 || BH-protocadherin (brain-heart) || 109841	IMAGE:753028	7.89734	2.16029	0.273547	3.61652	0.0572119	X	X	X	4	30398305
		CRA || Cisplatin resistance associated || 113187	IMAGE:345858	7.88583	2.50805	0.318044	5.70553	0.0572119				1	146713616
		TRIM31 || Tripartite motif-containing 31 || 109073	IMAGE:510528	7.84184	2.90506	0.370457	6.39853	0.0572119				6	30178654
		COL17A1 || Collagen, type XVII, alpha 1 || 115215	IMAGE:501981	7.83673	3.28409	0.419064	7.60662	0.0572119		X		10	105781037
		|| || 245567	IMAGE:132711	7.8184	2.43785	0.311809	5.32930	0.0572119				13	72531142
		CTHRC1 || Collagen triple helix repeat containing 1 || 220604	IMAGE:753428	7.78052	3.78241	0.486138	7.63053	0.0572119	X		X	8	104452961
		S100A10 || S100 calcium binding protein A10 (annexin II ligand, calpactin I, light polypeptide (p11)) || 119597	IMAGE:756595	7.76062	1.8659	0.240432	3.40140	0.0572119				1	148768466
		RUNX1 || Runt-related transcription factor 1 (acute myeloid leukemia 1; aml1 oncogene) || 117207	IMAGE:773215	7.73646	1.93898	0.25063	3.31138	0.0572119				21	35081968
		COL8A1 || Collagen, type VIII, alpha 1 || 222543	IMAGE:281908	7.66997	3.16151	0.412193	8.32508	0.0572119	X			3	100840143
		ITGA2 || Integrin, alpha 2 (CD49B, alpha 2 subunit of VLA-2 receptor) || 308597	IMAGE:1623955	7.63775	2.48084	0.324813	5.39097	0.0572119	X	X	X	5	52321013
		LGALS3 || Lectin, galactoside-binding, soluble, 3 (galectin 3) || 112326	IMAGE:855910	7.56386	1.95989	0.259112	3.48299	0.0572119
		ITPR3 || Inositol 1,4,5-triphosphate receptor, type 3 || 105346	IMAGE:435953	7.54362	1.72238	0.228323	3.28442	0.0572119	X	X	X	6	33697321
		DKFZp779O175 || Hypothetical protein DKFZp779O175 || 221880	IMAGE:745283	7.52991	1.92513	0.255665	3.59901	0.0572119				19	42074092
		|| || 223310	IMAGE:153646	7.50023	3.61838	0.482436	5.11651	0.0572119			X
		SDC1 || Syndecan 1 || 310273	IMAGE:1635538	7.48605	2.02361	0.270317	3.65063	0.0572119	X	X	X	2	20322187
		ITGB6 || Integrin, beta 6 || 116343	IMAGE:841207	7.48305	3.16813	0.423374	6.68269	0.0572119	X	X	X	2	160783740
		CDH3 || Cadherin 3, type 1, P-cadherin (placental) || 103348	IMAGE:773301	7.47918	1.80668	0.241561	3.50659	0.0572119	X	X	X	16	67236276
		SFXN1 || Sideroflexin 1 || 99425	IMAGE:1457425	7.47491	2.26226	0.302646	4.46592	0.0572119		X		5	174838188
		FLJ14054 || Hypothetical protein FLJ14054 || 113259	IMAGE:303139	7.45653	2.25739	0.30274	4.87573	0.0572119				5	32824701
		|| || 100820	IMAGE:898677	7.41326	2.05598	0.277338	3.60805	0.0572119				11	113895687
		|| Transcribed locus, moderately similar to NP_149986.1 Thy-1 co-transcribed [Homo sapiens] || 309986	IMAGE:1669672	7.39015	2.33092	0.315409	4.12623	0.0572119			X	11	118794097
		AGR2 || Anterior gradient 2 homolog (Xenopus laevis) || 313780	IMAGE:2321113	7.37736	3.63499	0.492722	6.67186	0.0572119	X		X	7	16604675
		FLJ33915 || Hypothetical protein FLJ33915 || 98913	IMAGE:782170	7.35155	2.24183	0.304947	4.42294	0.0572119
		TMPRSS4 || Transmembrane protease, serine 4 || 112920	IMAGE:510069	7.34876	3.6566	0.49758	7.34745	0.0572119		X		11	117452975
		SFN || Stratifin || 309387	IMAGE:2027515	7.34635	2.0958	0.285285	4.46823	0.0572119				1	26873774
		|| || 104875	IMAGE:854189	7.34369	1.89385	0.257889	3.57347	0.0572119				1	237264911
		C7orf10 || Chromosome 7 open reading frame 10 || 101017	IMAGE:309499	7.34118	2.359	0.321337	5.91642	0.0572119				7	39947814
		|| Transcribed locus || 104254	IMAGE:1323737	7.32132	1.5572	0.212693	3.14607	0.0572119				2	240215583
		CaMKIINalpha || Calcium/calmodulin-dependent protein kinase II || 112607	IMAGE:503602	7.30056	2.20495	0.302025	3.85924	0.0572119				1	20555238
		HN1 || Hematological and neurological expressed 1 || 99387	IMAGE:795803	7.29627	1.9963	0.273605	3.45860	0.0572119				17	70642940
		CDH11 || Cadherin 11, type 2, OB-cadherin (osteoblast) || 313617	IMAGE:1893136	7.2804	2.63539	0.361984	4.86151	0.0572119	X	X	X	16	63538185
		SLPI || Secretory leukocyte protease inhibitor (antileukoproteinase) || 117800	IMAGE:366950	7.25499	2.32938	0.321073	4.52287	0.0572119	X		X	20	43314292
		TFAP2A || Transcription factor AP-2 alpha (activating enhancer binding protein 2 alpha) || 98722	IMAGE:137387	7.23794	2.16199	0.298702	4.53604	0.0572119				6	10506148
		SDCBP2 || Syndecan binding protein (syntenin) 2 || 221782	IMAGE:1555478	7.23043	2.18536	0.302245	4.47820	0.0572119				20	1238622
		GPX2 || Glutathione peroxidase 2 (gastrointestinal) || 105275	IMAGE:587847	7.19171	3.06028	0.425529	6.06441	0.0572119				14	64475624
		SLPI || Secretory leukocyte protease inhibitor (antileukoproteinase) || 307304	IMAGE:366902	7.18577	2.95842	0.411705	4.97043	0.0572119	X		X	20	43314292
		S100A10 || **S100 calcium binding protein A10 (annexin II ligand, calpactin I, light polypeptide (p11)) || 104759	IMAGE:1472405	7.18485	1.79726	0.250146	3.31569	0.0572119
		CEACAM7 || Carcinoembryonic antigen-related cell adhesion molecule 7 || 110303	IMAGE:509688	7.15385	2.11823	0.296097	4.36706	0.0572119	X		X	19	46869074
		COL1A1 || Collagen, type I, alpha 1 || 102573	IMAGE:418193	7.1362	3.48158	0.487875	4.25885	0.0572119	X		X	17	45616457
		COL1A2 || Collagen, type I, alpha 2 || 105119	IMAGE:839991	7.10687	3.26258	0.459073	4.85825	0.0572119	X			7	93668523
		TMC5 || Transmembrane channel-like 5 || 309949	IMAGE:594770	7.10542	2.51793	0.354367	4.77162	0.0572119		X	X	16	19375272
		LMO7 || LIM domain 7 || 98897	IMAGE:429186	7.08364	1.91622	0.270513	3.70832	0.0572119	X			13	75092570
		FXYD3 || FXYD domain containing ion transport regulator 3 || 312786	IMAGE:588460	7.07294	2.81566	0.398089	5.50900	0.0572119	X	X		19	40298638
		|| || 102831	IMAGE:810754	7.06048	2.0156	0.285476	3.99450	0.0572119
		|| Transcribed locus, weakly similar to XP_211291.3 hypothetical protein LOC283994 [Homo sapiens] || 105650	IMAGE:1604735	7.05781	2.88286	0.408463	5.38652	0.0572119				13	26309682	x
		SULF1 || Sulfatase 1 || 312399	IMAGE:2308409	7.05493	3.29801	0.467475	7.91124	0.0572119			X	8	70541426
		CSPG2 || Chondroitin sulfate proteoglycan 2 (versican) || 222670	IMAGE:1435624	7.03752	2.78968	0.396401	4.78172	0.0572119	X		X	5	82803338	x
		MGLL || Monoglyceride lipase || 111083	IMAGE:81394	7.03229	1.88076	0.267447	3.37110	0.0572119				3	128890608	x
		ERN2 || Endoplasmic reticulum to nucleus signalling 2 || 110699	IMAGE:511786	7.01752	2.55662	0.36432	5.46013	0.0572119				16	23609197
		KCNK1 || Potassium channel, subfamily K, member 1 || 101119	IMAGE:288896	7.00109	2.01573	0.287917	3.81920	0.0572119	X	X	X	1	230056484
		PSG1 || Pregnancy specific beta-1-glycoprotein 1 || 113197	IMAGE:199635	6.99319	3.21309	0.45946	6.42668	0.0572119	X
		S100A11 || S100 calcium binding protein A11 (calgizzarin) || 119990	IMAGE:810612	6.97682	1.96708	0.281945	3.36371	0.0572119				1	148818056
		|| **CDNA: FLJ23585 fis, clone LNG14352 || 116411	IMAGE:611209	6.94152	1.68035	0.242073	3.29643	0.0572119				13	75092570
		PVRL4 || Poliovirus receptor-related 4 || 313825	IMAGE:1698405	6.93082	2.43186	0.350876	5.26990	0.0572119		X		1	157854568
		LAMA3 || Laminin, alpha 3 || 102913	IMAGE:362059	6.929	2.133	0.307837	5.49521	0.0572119	X		X	18	19523559
		IFI27 || Interferon, alpha-inducible protein 27 || 102169	IMAGE:588915	6.92191	2.34529	0.338821	4.32969	0.0572119		X	X	14	93646831
		FLJ10901 || Hypothetical protein FLJ10901 || 104297	IMAGE:594684	6.91222	2.54422	0.368075	4.76163	0.0572119				1	197592325
		ITGB4 || Integrin, beta 4 || 100196	IMAGE:526134	6.89981	2.6176	0.379372	5.83975	0.0572119	X		X	17	71229110
		HSGT1 || Suppressor of S. cerevisiae gcr2 || 249100	IMAGE:25154	6.86383	2.03408	0.296347	4.34951	0.0572119
		KRT5 || Keratin 5 (epidermolysis bullosa simplex, Dowling-Meara/Kobner/Weber-Cockayne types) || 114280	IMAGE:345925	6.8365	2.02289	0.295896	3.97102	0.0572119				12	51194627
		LCN2 || Lipocalin 2 (oncogene 24p3) || 106668	IMAGE:741497	6.82945	3.47833	0.509313	6.44373	0.0572119	X		X	9	127991271
		GJB3 || Gap junction protein, beta 3, 31kDa (connexin 31) || 311988	IMAGE:1858230	6.82098	2.04569	0.299912	3.89004	0.0572119	X	X	X	1	34915882
		PLEK2 || Pleckstrin 2 || 224262	IMAGE:453710	6.80936	1.81619	0.26672	3.36738	0.0572119			X	14	66923452
		B3GNT3 || UDP-GlcNAc:betaGal beta-1,3-N-acetylglucosaminyltransferase 3 || 102002	IMAGE:150897	6.73269	1.86379	0.276827	3.26086	0.0572119		X	X	19	17766948
		CYP2S1 || Cytochrome P450, family 2, subfamily S, polypeptide 1 || 220842	IMAGE:1574926	6.72718	2.2421	0.33329	4.47282	0.0572119	X	X	X	19	46390954
		KRT13 || Keratin 13 || 104170	IMAGE:342008	6.72398	2.04433	0.304036	4.44173	0.0572119				17	36910759
		CSPG2 || Chondroitin sulfate proteoglycan 2 (versican) || 226840	IMAGE:122321	6.71896	2.7929	0.415674	4.38152	0.0572119			X	5	82803338
		SYTL2 || Synaptotagmin-like 2 || 220140	IMAGE:487932	6.71355	2.11222	0.31462	3.62705	0.0572119				11	85082914
		LOC254531 || PLSC domain containing protein || 236906	IMAGE:471823	6.70381	1.60902	0.240016	3.22554	0.0572119		X	X	15	32438381
		THBS2 || Thrombospondin 2 || 100797	IMAGE:191664	6.6795	2.47321	0.37027	3.59887	0.0572119	X			6	169433507
		MLPH || Melanophilin || 224276	IMAGE:1558642	6.63073	2.4359	0.367366	4.09371	0.0572119				2	238177929
		LOC374946 || Hypothetical gene supported by AK075558; BC021286 || 310794	IMAGE:1585952	6.61734	2.79504	0.422381	5.53997	0.0572119	X	X	X	1	11686046
		OIP106 || OGT(O-Glc-NAc transferase)-interacting protein 106 KDa || 224407	IMAGE:277848	6.61223	1.54707	0.233971	3.13150	0.0572119		X		3	42176668
		SPRR1B || Small proline-rich protein 1B (cornifin) || 115389	IMAGE:813614	6.59546	2.47312	0.374973	7.28720	0.0572119				1	149816751	x
		COL16A1 || Collagen, type XVI, alpha 1 || 309218	IMAGE:488258	6.57623	1.94804	0.296224	3.25210	0.0572119	X			1	31786940	x
		EVA1 || Epithelial V-like antigen 1 || 113008	IMAGE:1324446	6.55404	1.87642	0.2863	3.65024	0.0572119	X	X	X	11	117629344	x
		IGFBP5 || Insulin-like growth factor binding protein 5 || 110120	IMAGE:489384	6.54881	2.1458	0.327662	4.30583	0.0572119				2	217362334	x
		WDTC1 || **WD and tetratricopeptide repeats 1 || 105460	IMAGE:429203	6.52028	2.7565	0.422758	3.99504	0.0572119			X			x
		|| || 100311	IMAGE:244147	6.5024	1.99118	0.306223	3.59350	0.0572119			X	4	152378358	x
		KRT13 || Keratin 13 || 107789	IMAGE:327676	6.49566	2.01668	0.310466	4.79431	0.0572119				17	36910759	x
		CaMKIINalpha || Calcium/calmodulin-dependent protein kinase II || 106874	IMAGE:261194	6.46878	1.89084	0.292302	3.10310	0.0572119				1	20555238	x
		CEACAM1 || Carcinoembryonic antigen-related cell adhesion molecule 1 (biliary glycoprotein) || 104008	IMAGE:753301	6.4529	2.18622	0.338797	3.57585	0.0572119	X	X	X	19	47703298	x
		COL5A2 || Collagen, type V, alpha 2 || 309448	IMAGE:1434897	6.4486	2.6326	0.408244	3.41145	0.0572119	X			2	189722746	x
		|| **Transcribed locus || 106203	IMAGE:840726	6.44618	2.79487	0.43357	4.19644	0.0572119			X			x
		KCNN4 || Potassium intermediate/small conductance calcium-activated channel, subfamily N, member 4 || 100967	IMAGE:756708	6.44298	2.27586	0.35323	4.18206	0.0572119		X	X	19	48962526	x
		CRIP1 || Cysteine-rich protein 1 (intestinal) || 99380	IMAGE:1323448	6.43103	1.71082	0.266026	3.04569	0.0572119				14	105024593	x
		PSCA || Prostate stem cell antigen || 226312	IMAGE:856115	6.42303	3.62881	0.564968	7.03956	0.0572119	X			8	143758876
		COL3A1 || Collagen, type III, alpha 1 (Ehlers-Danlos syndrome type IV, autosomal dominant) || 108262	IMAGE:122159	6.40892	2.94421	0.459392	3.36878	0.0572119	X			2	189664604
		LMO7 || LIM domain 7 || 106357	IMAGE:51582	6.39671	1.75857	0.274918	3.41455	0.0572119	X			13	75092570
		CSPG2 || Chondroitin sulfate proteoglycan 2 (versican) || 102967	IMAGE:489631	6.39556	2.76104	0.431712	4.49492	0.0572119	X		X	5	82803338
		FN1 || Fibronectin 1 || 109983	IMAGE:1870935	6.37207	3.25393	0.510654	4.62125	0.0572119	X		X	2	216050686
		EFNB2 || Ephrin-B2 || 112160	IMAGE:723955	6.36736	1.61568	0.253745	3.00484	0.0572119	X	X	X	13	105940098
		AEBP1 || AE binding protein 1 || 100373	IMAGE:823851	6.35713	2.1512	0.338392	3.63705	0.0572119	X			7	43917199
		GREM1 || Gremlin 1 homolog, cysteine knot superfamily (Xenopus laevis) || 103712	IMAGE:324690	6.34548	1.95006	0.307315	3.94947	0.0572119	X		X	15	30797496
		ITGA2 || Integrin, alpha 2 (CD49B, alpha 2 subunit of VLA-2 receptor) || 106908	IMAGE:525246	6.34525	2.37156	0.373754	4.71288	0.0572119	X	X		5	52321013
		CTEN || C-terminal tensin-like || 310233	IMAGE:136052	6.33024	2.66345	0.42075	6.79170	0.0572119				17	35885625	x
		COL5A2 || Collagen, type V, alpha 2 || 119714	IMAGE:1091502	6.32701	2.17095	0.343124	3.16435	0.0572119	X			2	189722746
		COL12A1 || Collagen, type XII, alpha 1 || 107265	IMAGE:786609	6.32365	2.44218	0.386197	3.79567	0.0572119	X		X	6	75850762
		ISLR || Immunoglobulin superfamily containing leucine-rich repeat || 120448	IMAGE:236333	6.30653	2.26739	0.359531	4.46459	0.0572119	X			15	72253139
		SYTL2 || Synaptotagmin-like 2 || 222583	IMAGE:826194	6.29381	1.75651	0.279086	3.04332	0.0572119				11	85082914
		FN1 || Fibronectin 1 || 104992	IMAGE:139009	6.28371	3.1219	0.496824	3.89255	0.0572119	X		X	2	216050686
		DAF || Decay accelerating factor for complement (CD55, Cromer blood group system) || 224392	IMAGE:431944	6.27817	2.24885	0.358202	5.44366	0.0572119	X		X	1	203883259
		HN1 || Hematological and neurological expressed 1 || 221265	IMAGE:471568	6.26107	1.91451	0.305779	3.59259	0.0572119				17	70642940
		PLAUR || Plasminogen activator, urokinase receptor || 107648	IMAGE:810017	6.25419	2.22368	0.355551	3.18470	0.0572119	X			19	48842087
		PI3 || Protease inhibitor 3, skin-derived (SKALP) || 315160	IMAGE:2213824	6.24332	1.96999	0.315535	4.43305	0.0572119	X	X		20	43236911
		GALNT5 || UDP-N-acetyl-alpha-D-galactosamine:polypeptide N-acetylgalactosaminyltransferase 5 (GalNAc-T5) || 220142	IMAGE:460002	6.24294	2.36075	0.378147	3.86119	0.0572119	X	X		2	157939847
		SLC16A3 || Solute carrier family 16 (monocarboxylic acid transporters), member 3 || 100686	IMAGE:502151	6.23255	2.43957	0.391424	3.48922	0.0572119			X	17	77780235
		CSPG2 || Chondroitin sulfate proteoglycan 2 (versican) || 107937	IMAGE:377701	6.22955	2.65049	0.425471	4.65758	0.0572119	X	X	X	5	82803338
		PCDH1 || Protocadherin 1 (cadherin-like 1) || 223043	IMAGE:145491	6.21669	1.80019	0.289574	3.63473	0.0572119		X	X	5	141212866
		ERN2 || Endoplasmic reticulum to nucleus signalling 2 || 100032	IMAGE:511967	6.19981	2.2138	0.357076	4.34981	0.0572119				16	23609197	x
		OSBPL10 || Oxysterol binding protein-like 10 || 106081	IMAGE:151597	6.19886	1.75458	0.283048	3.23748	0.0572119				3	31677321
		CXCL14 || Chemokine (C-X-C motif) ligand 14 || 309530	IMAGE:1636181	6.1651	2.42608	0.393519	5.78220	0.0572119	X	X	X	5	134934274
		COL1A2 || Collagen, type I, alpha 2 || 105845	IMAGE:414994	6.15504	2.67808	0.435104	3.62265	0.0572119	X			7	93668523
		ERO1L || ERO1-like (S. cerevisiae) || 103938	IMAGE:625875	6.1527	1.70215	0.276651	3.30663	0.0572119	X			14	52178356
		ABP1 || Amiloride binding protein 1 (amine oxidase (copper-containing)) || 118116	IMAGE:70827	6.14072	1.88767	0.307403	4.05656	0.0572119	X			7	149987220
		KRT15 || Keratin 15 || 224826	IMAGE:1474900	6.12988	1.94197	0.316804	3.89206	0.0572119				17	36923523	x
		|| Transcribed locus, moderately similar to NP_659411.1 hypothetical protein FLJ31846 [Homo sapiens] || 102652	IMAGE:299272	6.12964	2.20865	0.360324	3.87781	0.0572119		X	X	11	12355678	x
		MET || Met proto-oncogene (hepatocyte growth factor receptor) || 118174	IMAGE:626841	6.12934	1.72012	0.280637	3.05239	0.0572119	X	X	X	7	115906409	x
		BMP4 || Bone morphogenetic protein 4 || 111942	IMAGE:797048	6.12901	1.60925	0.262563	3.26942	0.0572119	X		X	14	53486206	x
		INHBA || Inhibin, beta A (activin A, activin AB alpha polypeptide) || 102234	IMAGE:269815	6.12267	2.16677	0.353894	4.59719	0.0572119	X		X	7	41501842	x
		|| CDNA: FLJ22256 fis, clone HRC02860 || 118589	IMAGE:211758	6.11099	2.00138	0.327505	3.53828	0.0572119				5	106740488	x
		DKK3 || Dickkopf homolog 3 (Xenopus laevis) || 105080	IMAGE:760299	6.10458	1.83447	0.300507	3.11989	0.0572119	X
		G1P2 || Interferon, alpha-inducible protein (clone IFI-15K) || 109909	IMAGE:742132	6.08114	1.99325	0.327776	3.43936	0.0572119				1	988945
		NBL1 || Neuroblastoma, suppression of tumorigenicity 1 || 103873	IMAGE:898305	6.06822	1.945	0.320522	3.34028	0.0572119	X			1	19715031
		DHRS9 || Dehydrogenase/reductase (SDR family) member 9 || 225315	IMAGE:1031994	6.06732	2.49137	0.410621	8.45021	0.0572119	X			2	169746805
		FXYD3 || FXYD domain containing ion transport regulator 3 || 116643	IMAGE:510336	6.04561	2.65952	0.439909	4.75537	0.0572119	X	X		19	40298638
		LOC55971 || BAI1-associated protein 2-like 1 || 104882	IMAGE:131318	6.03392	1.79546	0.297561	3.39442	0.0572119				7	97567206
		IGFBP5 || Insulin-like growth factor binding protein 5 || 100206	IMAGE:68049	6.03056	1.89693	0.314552	3.61604	0.0572119	X		X	2	217362334
		LIPH || Lipase, member H || 107386	IMAGE:511901	6.027	2.22242	0.368745	4.72691	0.0572119	X			3	186708272
		FER1L3 || Fer-1-like 3, myoferlin (C. elegans) || 108102	IMAGE:161992	6.02483	1.9155	0.317934	3.42493	0.0572119		X	X	10	95056175
		MGC9850 || Polymerase (RNA) I polypeptide D, 16kDa || 106445	IMAGE:358168	6.02135	2.54962	0.42343	3.62339	0.0572119
		CCL20 || Chemokine (C-C motif) ligand 20 || 314366	IMAGE:1874367	6.01996	2.55706	0.424763	4.94711	0.0572119	X		X	2	228504074
		SIAT7A || ST6 (alpha-N-acetyl-neuraminyl-2,3-beta-galactosyl-1,3)-N-acetylgalactosaminide alpha-2,6-sialyltransferase 1 || 221061	IMAGE:1418621	6.01984	2.41833	0.401726	5.33646	0.0572119	X	X		17	72132441
		NPR3 || Natriuretic peptide receptor C/guanylate cyclase C (atrionatriuretic peptide receptor C) || 119138	IMAGE:308004	6.01684	1.93225	0.32114	3.93836	0.0572119	X	X		5	32747421
		IGH@ || Immunoglobulin heavy constant gamma 2 (G2m marker) || 105637	IMAGE:289337	6.01328	2.4792	0.412288	4.07251	0.0572119
		ANXA8 || **Annexin A8 || 113476	IMAGE:118518	6.01049	2.01168	0.334694	4.62497	0.0572119
		EPS8L3 || EPS8-like 3 || 116131	IMAGE:588057	6.00673	2.18677	0.364053	3.86437	0.0572119				1	110004743
		KRT6B || Keratin 6B || 223111	IMAGE:1486118	5.99433	2.15548	0.359587	5.05103	0.0572119				12	51126719
		THY1 || Thy-1 cell surface antigen || 116645	IMAGE:1323785	5.95283	1.82053	0.305825	3.00702	0.0572119	X			11	118794097
		BGN || Biglycan || 111282	IMAGE:144786	5.95268	2.04874	0.344171	3.31493	0.0572119	X			23	152281257
		|| Isolate RA129-G5-3.fa immunoglobulin heavy chain variable region || 107038	IMAGE:855745	5.94954	2.66846	0.448515	4.99012	0.0572119				3	48460372
		CLDN18 || Claudin 18 || 104639	IMAGE:297899	5.92416	3.17082	0.535236	12.91291	0.0572119	X	X		3	139200355
		ITGB4 || Integrin, beta 4 || 116083	IMAGE:811096	5.91185	1.78177	0.301389	3.50738	0.0572119	X			17	71229110	x
		MMP11 || Matrix metalloproteinase 11 (stromelysin 3) || 98861	IMAGE:487296	5.9082	1.95524	0.330937	5.27368	0.0572119	X		X	22	22439589
		PSG11 || **Pregnancy specific beta-1-glycoprotein 11 || 110819	IMAGE:143287	5.90513	2.26075	0.382844	4.28868	0.0572119			X	19	48203648
		MMP2 || Matrix metalloproteinase 2 (gelatinase A, 72kDa gelatinase, 72kDa type IV collagenase) || 105753	IMAGE:1474174	5.88404	1.92122	0.326514	3.60624	0.0572119				16	54070588
		CDH11 || Cadherin 11, type 2, OB-cadherin (osteoblast) || 98823	IMAGE:251685	5.87735	1.91724	0.326208	3.00687	0.0572119	X	X		16	63538185
		WNT4 || **Wingless-type MMTV integration site family, member 4 || 111665	IMAGE:758435	5.86453	1.97032	0.335972	3.58900	0.0572119				8	103730188
		CRABP2 || Cellular retinoic acid binding protein 2 || 102191	IMAGE:897770	5.8633	1.77747	0.303152	3.27127	0.0572119				1	153482482
		SGCD || Sarcoglycan, delta (35kDa dystrophin-associated glycoprotein) || 226173	IMAGE:469898	5.86029	1.97286	0.336648	3.08694	0.0572119		X		5	155686344
		PLAU || Plasminogen activator, urokinase || 110389	IMAGE:714106	5.85273	1.89352	0.323527	3.23797	0.0572119	X
		ANTXR1 || Anthrax toxin receptor 1 || 103839	IMAGE:204545	5.83264	2.06849	0.35464	3.36427	0.0572119	X	X		2	69152139
		KRT7 || Keratin 7 || 99448	IMAGE:843321	5.81764	2.17603	0.374041	3.88424	0.0572119				12	50913220
		GREM1 || Gremlin 1 homolog, cysteine knot superfamily (Xenopus laevis) || 220208	IMAGE:324513	5.80952	1.85381	0.319098	3.51538	0.0572119	X			15	30797496
		IL1RN || Interleukin 1 receptor antagonist || 104276	IMAGE:84295	5.80677	1.87547	0.32298	3.45213	0.0572119				2	113591700
		ECM1 || Extracellular matrix protein 1 || 116682	IMAGE:301122	5.80454	1.94132	0.334448	3.20038	0.0572119	X	X		1	147293655
		COL3A1 || Collagen, type III, alpha 1 (Ehlers-Danlos syndrome type IV, autosomal dominant) || 111790	IMAGE:2256743	5.80084	2.78922	0.480831	3.32863	0.0572119	X			2	189664604
		STRA6 || Stimulated by retinoic acid gene 6 homolog (mouse) || 119045	IMAGE:135454	5.76976	1.72997	0.299834	3.57369	0.0572119		X		15	72258862
		FAP || Fibroblast activation protein, alpha || 107998	IMAGE:772425	5.75735	2.13266	0.370424	3.14833	0.0572119	X	X		2	162852708
		|| || 319100	IMAGE:1901145	5.75348	2.03682	0.354016	3.37518	0.0572119	X			8	24207564
		MFAP2 || Microfibrillar-associated protein 2 || 112166	IMAGE:291880	5.74177	2.05648	0.358161	3.29677	0.0572119	X			1	17046304
		CDH18 || Cadherin 18, type 2 || 102355	IMAGE:609620	5.72336	1.70781	0.298393	3.12053	0.0572119	X	X		5	19508913
		MAL2 || Mal, T-cell differentiation protein 2 || 308657	IMAGE:565319	5.71191	1.93564	0.338877	3.65536	0.0572119		X	X	8	120289813
		MUC13 || Mucin 13, epithelial transmembrane || 104347	IMAGE:1161662	5.69364	2.20377	0.387059	4.19315	0.0572119	X	X	X	3	126106978
		HK2 || Hexokinase 2 || 220846	IMAGE:1637282	5.68086	2.13021	0.37498	3.29424	0.0572119				2	74971436
		LUM || Lumican || 102662	IMAGE:471855	5.679	2.12563	0.374296	3.53297	0.0572119	X		X	12	89999700
		COL5A1 || Collagen, type V, alpha 1 || 309548	IMAGE:843222	5.66258	1.85567	0.327707	3.24223	0.0572119	X			9	134759596
		PCDH7 || BH-protocadherin (brain-heart) || 118176	IMAGE:773573	5.65792	1.59307	0.281564	3.18071	0.0572119	X	X	X	4	30398305
		BENE || BENE protein || 104363	IMAGE:378955	5.62158	1.70437	0.303183	3.88157	0.0572119	X	X	X	2	110198829
		MST1R || Macrophage stimulating 1 receptor (c-met-related tyrosine kinase) || 115916	IMAGE:586698	5.61483	2.08446	0.371241	3.60245	0.0572119	X	X		3	49899441
		LEF1 || Lymphoid enhancer-binding factor 1 || 116385	IMAGE:347036	5.53379	1.99658	0.360797	3.04100	0.0572119
		PSG1 || Pregnancy specific beta-1-glycoprotein 1 || 113694	IMAGE:120189	5.5316	1.76765	0.319556	3.24898	0.0572119	X		X
		IGFL2 || Insulin growth factor-like family member 2 || 112617	IMAGE:811883	5.53101	1.88099	0.34008	4.70627	0.0572119	X			19	51342878
		COMP || Cartilage oligomeric matrix protein || 114346	IMAGE:309515	5.51844	1.64694	0.298443	3.27303	0.0572119	X			19	18754582
		HOXB7 || Homeo box B7 || 308155	IMAGE:1610045	5.515	1.76241	0.319567	3.27588	0.0572119				17	44039600
		ACTA2 || Actin, alpha 2, smooth muscle, aorta || 114494	IMAGE:485985	5.4649	1.68655	0.308615	3.04776	0.0572119				10	90684812
		ITGA3 || Integrin, alpha 3 (antigen CD49C, alpha 3 subunit of VLA-3 receptor) || 105229	IMAGE:726144	5.42764	1.78339	0.328575	3.23583	0.0572119	X	X	X	17	45488729
		FLJ22582 || BAI1-associated protein 2-like 2 || 101745	IMAGE:901105	5.40581	2.0668	0.382329	4.96734	0.0572119				22	36805408
		SPARC || Secreted protein, acidic, cysteine-rich (osteonectin) || 112917	IMAGE:293917	5.40391	2.28493	0.42283	3.28859	0.0572119	X			5	151021206
		LGALS4 || Lectin, galactoside-binding, soluble, 4 (galectin 4) || 113631	IMAGE:511045	5.40166	2.64438	0.489549	6.64910	0.0572119				19	43984154
		FBN1 || Fibrillin 1 (Marfan syndrome) || 102847	IMAGE:489129	5.40152	1.69921	0.31458	3.12270	0.0572119	X			15	46489479
		SPARC || Secreted protein, acidic, cysteine-rich (osteonectin) || 103510	IMAGE:487878	5.39943	2.20311	0.408027	3.00486	0.0572119	X			5	151021206
		CSPG2 || Chondroitin sulfate proteoglycan 2 (versican) || 107000	IMAGE:399898	5.39108	2.07831	0.385509	3.48743	0.0572119	X		X	5	82803338
		ANXA8 || Annexin A8 || 99723	IMAGE:666879	5.37474	2.15582	0.401102	6.44101	0.0572119				10	46577988
		EVA1 || Epithelial V-like antigen 1 || 221713	IMAGE:853998	5.36175	1.67494	0.312387	3.53639	0.0572119	X	X	X	11	117629344
		CA9 || Carbonic anhydrase IX || 309238	IMAGE:1643566	5.33217	1.93026	0.362002	4.90780	0.0572119	X	X	X	9	35663914
		COL3A1 || Collagen, type III, alpha 1 (Ehlers-Danlos syndrome type IV, autosomal dominant) || 103176	IMAGE:488370	5.33004	2.50857	0.470648	3.11691	0.0572119	X			2	189664604
		OSBPL10 || Oxysterol binding protein-like 10 || 105371	IMAGE:842762	5.30719	1.83227	0.345243	3.01583	0.0572119				3	31677321
		PCANAP6 || Prostate cancer associated protein 6 || 103516	IMAGE:915612	5.25622	1.56893	0.29849	3.10524	0.0572119	X	X				x
		BARX1 || BarH-like homeobox 1 || 318116	IMAGE:1895676	5.25605	2.26522	0.430974	3.78661	0.0572119				9	93793465	x
		LGALS4 || Lectin, galactoside-binding, soluble, 4 (galectin 4) || 98629	IMAGE:511068	5.22496	2.57398	0.492631	6.89254	0.0572119				19	43984154	x
		GREM1 || Gremlin 1 homolog, cysteine knot superfamily (Xenopus laevis) || 310491	IMAGE:1665349	5.2072	2.26821	0.435591	5.14177	0.0572119	X			15	30797496	x
		FN1 || Fibronectin 1 || 314338	IMAGE:1554962	5.20261	2.93596	0.564324	3.38377	0.0572119	X			2	216050686	x
		LIPH || Lipase, member H || 115883	IMAGE:587388	5.15124	1.71398	0.332733	3.17969	0.0572119	X		X	3	186708272	x
		MMP2 || Matrix metalloproteinase 2 (gelatinase A, 72kDa gelatinase, 72kDa type IV collagenase) || 110140	IMAGE:1030498	5.13522	1.81636	0.353706	3.31392	0.0572119	X		X			x
		GREM1 || Gremlin 1 homolog, cysteine knot superfamily (Xenopus laevis) || 110318	IMAGE:324951	5.08614	1.87586	0.368818	4.41909	0.0572119				15	30797496
		LGALS4 || Lectin, galactoside-binding, soluble, 4 (galectin 4) || 117859	IMAGE:586685	5.08065	2.67424	0.526358	6.67475	0.0572119				19	43984154
		CLDN4 || Claudin 4 || 220433	IMAGE:1456776	5.01088	2.0285	0.40482	3.63113	0.0572119	X	X	X	7	72689843
		ITGBL1 || Integrin, beta-like 1 (with EGF-like repeat domains) || 104192	IMAGE:244703	4.99936	1.8805	0.376148	3.04338	0.0572119	X			13	100902966
		CKMT1 || Creatine kinase, mitochondrial 1 (ubiquitous) || 309014	IMAGE:2019469	4.98067	1.7265	0.346639	3.06648	0.0572119	X
		S100A2 || S100 calcium binding protein A2 || 98494	IMAGE:810813	4.8811	2.04311	0.418576	8.53506	0.0572119				1	150346659
		CDH11 || Cadherin 11, type 2, OB-cadherin (osteoblast) || 100977	IMAGE:491113	4.85281	1.67713	0.3456	3.35324	0.0572119	X	X		16	63538185
		CLDN4 || Claudin 4 || 100288	IMAGE:770388	4.8475	1.85991	0.383684	3.17245	0.0572119	X	X	X	7	72689843
		|| || 111639	IMAGE:796505	4.84523	1.91957	0.396177	3.12728	0.0572119				5	33559396
		COL11A1 || Collagen, type XI, alpha 1 || 111093	IMAGE:134783	4.84281	2.45625	0.507195	3.26464	0.0572119	X			1	103055015
		FLJ22582 || BAI1-associated protein 2-like 2 || 116754	IMAGE:901013	4.8421	1.6006	0.330559	4.04021	0.0572119				22	36805408
		HS3ST1 || Heparan sulfate (glucosamine) 3-O-sulfotransferase 1 || 107824	IMAGE:73609	4.83837	1.81319	0.374753	3.21985	0.0572119	X		X	4	11076257	x
		HOP || Homeodomain-only protein || 226291	IMAGE:825223	4.81033	2.09911	0.436376	5.29443	0.0572119				4	57355092	x
		COL8A1 || Collagen, type VIII, alpha 1 || 319726	IMAGE:1026766	4.76626	1.85483	0.389159	3.95570	0.0572119	X			3	100840143	x
		IGLC2 || **Immunoglobulin lambda variable 3-21 || 116006	IMAGE:155620	4.73294	2.54372	0.53745	4.77488	0.0572119			X	22	20710114	x
		TM4SF3 || Transmembrane 4 superfamily member 3 || 104425	IMAGE:509731	4.71434	1.9603	0.415817	3.51413	0.0572119	X	X	X	12	69805143
		LUM || Lumican || 110722	IMAGE:813823	4.70133	1.78964	0.380666	3.20394	0.0572119	X			12	89999700
		TFF3 || Trefoil factor 3 (intestinal) || 117726	IMAGE:298417	4.6971	2.1769	0.463455	5.96695	0.0572119			X	21	42605232
		COL11A1 || Collagen, type XI, alpha 1 || 119896	IMAGE:796711	4.65617	1.903	0.408704	4.02896	0.0572119	X			1	103055015
		IGFBP5 || Insulin-like growth factor binding protein 5 || 101312	IMAGE:45542	4.62278	1.63947	0.354649	3.56738	0.0572119	X			2	217362334
		MMP12 || Matrix metalloproteinase 12 (macrophage elastase) || 111844	IMAGE:196612	4.59905	2.04538	0.44474	5.48501	0.0572119	X			11	102238674
		MUC5AC || Mucin 5, subtypes A and C, tracheobronchial/gastric || 99925	IMAGE:592592	4.59796	2.27021	0.493743	4.00430	0.0572119				11	1141644
		IGLC2 || Immunoglobulin lambda variable 3-21 || 106773	IMAGE:80796	4.57329	2.30293	0.503561	4.87210	0.0572119			X	7	99600517
		TFCP2L1 || Transcription factor CP2-like 1 || 225233	IMAGE:1470131	4.57234	1.44161	0.315289	3.16452	0.0572119				2	121694763
		|| || 103841	IMAGE:281521	4.53282	1.94058	0.428119	3.31999	0.0572119
		BCMP11 || Breast cancer membrane protein 11 || 111780	IMAGE:841621	4.5168	1.96742	0.435579	3.35049	0.0572119	X			7	16672270
		LRRC15 || Leucine rich repeat containing 15 || 111379	IMAGE:785694	4.49606	1.59808	0.35544	3.52099	0.0572119	X	X		3	195557281
		SERPINB3 || Serine (or cysteine) proteinase inhibitor, clade B (ovalbumin), member 3 || 120413	IMAGE:727147	4.4519	1.62669	0.365392	6.02735	0.0572119				18	59473411
		MMP28 || Matrix metalloproteinase 28 || 316177	IMAGE:1891605	4.4516	1.49024	0.334765	3.47619	0.0572119	X			17	31116988
		|| Anti-rabies virus immunoglobulin rearranged kappa chain V-region || 309810	IMAGE:1909455	4.3757	1.88751	0.431363	3.60696	0.0572119
		CDA || Cytidine deaminase || 309527	IMAGE:1551030	4.36593	1.38094	0.316299	3.35396	0.0572119				1	20660749
		C20orf82 || Chromosome 20 open reading frame 82 || 309214	IMAGE:34150	4.35669	1.57559	0.361648	4.14588	0.0572119				20	13148871
		GRK5 || **G protein-coupled receptor kinase 5 || 111765	IMAGE:740251	4.35208	2.21257	0.508393	3.34700	0.0572119
		SWAP70 || SWAP-70 protein || 116179	IMAGE:118429	4.34207	2.11153	0.486295	3.37594	0.0572119				11	9642228
		CXCL3 || Chemokine (C-X-C motif) ligand 3 || 309473	IMAGE:1556433	4.3158	1.60049	0.370844	3.44218	0.0572119	X			4	75267348
		COL8A2 || Collagen, type VIII, alpha 2 || 226943	IMAGE:867606	4.30784	1.76269	0.409182	4.74890	0.0572119	X			1	36229938
		IGLC2 || Immunoglobulin lambda variable 3-21 || 116416	IMAGE:154809	4.289	2.31254	0.53918	4.13042	0.0572119			X	22	20710114
		SCUBE3 || Signal peptide, CUB domain, EGF-like 3 || 313703	IMAGE:1909210	4.27942	1.70145	0.397588	5.20184	0.0572119	X			6	35290167
		TNFSF10 || Tumor necrosis factor (ligand) superfamily, member 10 || 100532	IMAGE:183811	4.25215	2.28427	0.537203	3.94556	0.0572119	X	X		3	173706166
		WFDC2 || WAP four-disulfide core domain 2 || 116812	IMAGE:786675	4.22552	1.66076	0.393029	3.07649	0.0572119	X	X	X	20	43531807
		ANXA10 || Annexin A10 || 310052	IMAGE:195967	4.20613	1.93767	0.460677	3.72582	0.0572119	X
		CLDN18 || Claudin 18 || 106791	IMAGE:79190	4.15969	2.05826	0.494811	4.82174	0.0572119		X		3	139200355
		NCF1 || Neutrophil cytosolic factor 1 (47kDa, chronic granulomatous disease, autosomal 1) || 98971	IMAGE:824340	4.15554	2.00083	0.481484	3.43154	0.0572119				7	74017096
		IGLC2 || Immunoglobulin lambda variable 3-21 || 117053	IMAGE:236124	4.1229	2.32789	0.564626	3.13756	0.0572119			X
		IGLC2 || Immunoglobulin lambda variable 3-21 || 116165	IMAGE:66560	4.07318	2.2519	0.552859	3.19605	0.0572119
		IGLL1 || Immunoglobulin lambda-like polypeptide 1 || 114105	IMAGE:344134	3.9649	1.69993	0.428743	3.14341	0.0572119				22	22239868
		SCUBE3 || Signal peptide, CUB domain, EGF-like 3 || 100240	IMAGE:1568655	3.96191	1.46942	0.370887	4.21354	0.0572119	X			6	35290167
		SULT1C1 || Sulfotransferase family, cytosolic, 1C, member 1 || 117976	IMAGE:417508	3.93169	1.78273	0.453426	5.49126	0.0572119				2	108363612
		IGLV6-57 || Immunoglobulin lambda variable 6-57 || 308484	IMAGE:1584588	3.88761	2.05421	0.5284	4.67463	0.0572119			X	22	20874711
		BCMP11 || Breast cancer membrane protein 11 || 109111	IMAGE:119982	3.79254	1.59108	0.419528	5.15189	0.0572119	X			7	16672270
		FAM3D || Family with sequence similarity 3, member D || 101837	IMAGE:365707	3.74718	1.4738	0.393311	4.83212	0.0572119	X	X		3	58594710
		MUC5B || Mucin 5, subtype B, tracheobronchial || 221785	IMAGE:1420527	3.43986	1.46236	0.425122	3.09872	0.0572119
		KRT5 || Keratin 5 (epidermolysis bullosa simplex, Dowling-Meara/Kobner/Weber-Cockayne types) || 117329	IMAGE:592540	3.3928	1.53115	0.451293	5.14116	0.0572119				12	51194627
		SYTL2 || Synaptotagmin-like 2 || 120551	IMAGE:1032056	3.36683	1.45102	0.430974	3.49601	0.0572119				11	85082914
		|| Similar to RIKEN cDNA A230079K17 || 310261	IMAGE:1636851	3.32163	1.33478	0.401846	3.04354	0.0572119				1	221745099
		OLR1 || Oxidised low density lipoprotein (lectin-like) receptor 1 || 98518	IMAGE:461759	3.25001	1.2428	0.3824	3.01788	0.0572119		X		12	10202168
		|| Homo sapiens, Similar to unnamed HERV-H protein, clone IMAGE:3996038, mRNA || 222748	IMAGE:447520	3.17655	1.28632	0.404942	3.27061	0.0572119				19	15798854
242 Negative Significant Genes
		Gene Name	Gene ID	Score(d)	Numerator(r)	Denominator(s+s0)	Fold Change	q-value (%)
		|| || 113293	IMAGE:783697	-7.61848	-2.79735	0.36718	0.12051	0.0572119				10	133631193
		KIAA0692 || KIAA0692 protein || 225709	IMAGE:882402	-7.47165	-2.19949	0.294378	0.19862	0.0572119
		PDCD4 || Programmed cell death 4 (neoplastic transformation inhibitor) || 108918	IMAGE:210486	-7.45961	-2.51477	0.337119	0.13847	0.0572119
		PDCD4 || Programmed cell death 4 (neoplastic transformation inhibitor) || 111310	IMAGE:132690	-7.33677	-2.14422	0.292257	0.19195	0.0572119
		|| **KIAA1155 protein || 115552	IMAGE:233419	-7.19869	-2.86297	0.397708	0.13255	0.0572119				2	54085984
		TMED6 || Transmembrane emp24 protein transport domain containing 6 || 221122	IMAGE:460798	-7.18787	-3.54951	0.49382	0.12115	0.0572119				16	67934660
		FGL1 || Fibrinogen-like 1 || 101590	IMAGE:129024	-7.13622	-4.95496	0.69434	0.03421	0.0572119				8	17766181	x
		ERO1LB || ERO1-like beta (S. cerevisiae) || 113601	IMAGE:51608	-7.05239	-2.64939	0.375672	0.15125	0.0572119				1	232706501
		|| || 103261	IMAGE:359982	-7.00895	-2.72909	0.389373	0.13250	0.0572119
		LOC285812 || Hypothetical protein LOC285812 || 310557	IMAGE:29932	-6.81197	-2.21292	0.324857	0.17365	0.0572119				6	13466040	x
		HBS1L || HBS1-like (S. cerevisiae) || 311748	IMAGE:1685029	-6.79446	-1.82033	0.267914	0.27763	0.0572119				6	135323215	x
		SLC7A2 || Solute carrier family 7 (cationic amino acid transporter, y+ system), member 2 || 105196	IMAGE:132140	-6.78212	-2.51532	0.370875	0.15738	0.0572119
		NUCB2 || Nucleobindin 2 || 111956	IMAGE:815794	-6.75685	-1.90607	0.282095	0.24923	0.0572119				11	17254887	x
		CTRL || Chymotrypsin-like || 309875	IMAGE:2060266	-6.70679	-3.59146	0.535496	0.08088	0.0572119				16	66520974
		|| KIAA1155 protein || 225900	IMAGE:461670	-6.69629	-1.9449	0.290444	0.23486	0.0572119
		PDIP || Protein disulfide isomerase-associated 2 || 307444	IMAGE:2017658	-6.57905	-4.44646	0.675852	0.05721	0.0572119				16	273208
		BEX1 || Brain expressed, X-linked 1 || 106283	IMAGE:341706	-6.55707	-2.51818	0.38404	0.14117	0.0572119				23	102123725
		SLC43A1 || Solute carrier family 43, member 1 || 100902	IMAGE:85800	-6.54219	-2.44571	0.373837	0.17515	0.0572119				11	57008583
		|| Transcribed locus || 317891	IMAGE:1686177	-6.5343	-1.5377	0.235327	0.32375	0.0572119				12	54950515
		CTNND2 || Catenin (cadherin-associated protein), delta 2 (neural plakophilin-related arm-repeat protein) || 118308	IMAGE:43743	-6.49277	-2.02677	0.312157	0.24461	0.0572119				5	11024951
		MCOLN3 || Mucolipin 3 || 106815	IMAGE:594850	-6.33896	-1.87869	0.296372	0.24760	0.0572119				1	85195786
		VAV3 || Vav 3 oncogene || 109541	IMAGE:415229	-6.33241	-1.82957	0.288921	0.25839	0.0572119				1	107825828
		|| || 307670	IMAGE:1916700	-6.3262	-3.7903	0.599142	0.10508	0.0572119
		FGL1 || Fibrinogen-like 1 || 119433	IMAGE:454771	-6.3208	-3.98904	0.631096	0.04860	0.0572119				8	17766181	x
		PAK3 || P21 (CDKN1A)-activated kinase 3 || 311901	IMAGE:1690003	-6.30198	-2.24916	0.356897	0.16270	0.0572119				12	56425050
		SLC43A1 || Solute carrier family 43, member 1 || 106824	IMAGE:83920	-6.27193	-2.36331	0.376807	0.16809	0.0572119				11	57008583
		|| CDNA clone IMAGE:5925561, partial cds || 119020	IMAGE:301995	-6.27072	-2.19615	0.350222	0.19229	0.0572119				4	186881747	x
		|| || 100489	IMAGE:769857	-6.25132	-2.80514	0.448727	0.11896	0.0572119				21	43346371
		BEX2 || Brain expressed X-linked 2 || 112892	IMAGE:810367	-6.22652	-2.2414	0.359977	0.20411	0.0572119				23	102370419
		BACE1 || Beta-site APP-cleaving enzyme 1 || 101249	IMAGE:490377	-6.21092	-2.31237	0.372308	0.17061	0.0572119				11	116661626
		PDCD4 || Programmed cell death 4 (neoplastic transformation inhibitor) || 307623	IMAGE:29965	-6.18537	-1.98645	0.321153	0.21843	0.0572119
		IFRD1 || **Interferon-related developmental regulator 1 || 99943	IMAGE:153614	-6.16975	-1.76861	0.286658	0.26204	0.0572119				7	111657176
		LYPDC1 || LY6/PLAUR domain containing 1 || 222975	IMAGE:877789	-6.09303	-1.86353	0.305846	0.24017	0.0572119				2	133236157
		|| || 222099	IMAGE:845609	-6.08047	-1.70488	0.280387	0.28263	0.0572119				18	54958104	x
		FGFR1 || **Fibroblast growth factor receptor 1 (fms-related tyrosine kinase 2, Pfeiffer syndrome) || 119431	IMAGE:711857	-6.06625	-1.61451	0.266147	0.30290	0.0572119				8	38389448	x
		PHF17 || PHD finger protein 17 || 221890	IMAGE:825813	-6.05538	-1.79594	0.296586	0.26554	0.0572119				4	130088462	x
		|| **Homo sapiens, clone IMAGE:4830306, mRNA || 222688	IMAGE:173043	-6.03986	-2.42958	0.402258	0.14489	0.0572119				11	116661626
		RBPSUH || Recombining binding protein suppressor of hairless (Drosophila) || 100889	IMAGE:129725	-6.03898	-1.56177	0.258614	0.31342	0.0572119				4	25997600
		AOX1 || Aldehyde oxidase 1 || 310004	IMAGE:1917741	-5.99877	-1.53228	0.255432	0.29458	0.0572119				2	201276236
		|| || 221751	IMAGE:1467817	-5.97431	-1.94658	0.325826	0.22180	0.0572119				19	22027188
		SCAMP5 || Secretory carrier membrane protein 5 || 223036	IMAGE:969650	-5.96975	-1.92336	0.322184	0.25313	0.0572119				15	73074953
		ELL2 || Elongation factor, RNA polymerase II, 2 || 104939	IMAGE:1468220	-5.95147	-2.63821	0.443287	0.15925	0.0572119				5	95248852
		RPH3AL || Rabphilin 3A-like (without C2 domains) || 222087	IMAGE:1502786	-5.94774	-1.50715	0.253398	0.32876	0.0572119				17	62293
		PRDX4 || Peroxiredoxin 4 || 114266	IMAGE:795543	-5.94444	-1.80902	0.304322	0.24719	0.0572119				23	23445301	x
		HSPC157 || HSPC157 protein || 116760	IMAGE:264162	-5.93374	-2.05026	0.345526	0.25396	0.0572119				1	22096986
		ELOVL2 || Elongation of very long chain fatty acids (FEN1/Elo2, SUR4/Elo3, yeast)-like 2 || 98862	IMAGE:44387	-5.87876	-2.20423	0.374947	0.23421	0.0572119				6	11088980	x
		GCAT || Glycine C-acetyltransferase (2-amino-3-ketobutyrate coenzyme A ligase) || 225450	IMAGE:878850	-5.87344	-1.94841	0.331732	0.24170	0.0572119				22	36528454	x
		FKBP11 || FK506 binding protein 11, 19 kDa || 108749	IMAGE:291097	-5.8636	-1.70349	0.29052	0.26284	0.0572119				12	47602009
		ALB || Albumin || 113519	IMAGE:112397	-5.86157	-3.40009	0.580064	0.03434	0.0572119				4	74635040	x
		CLU || **Clusterin (complement lysis inhibitor, SP-40,40, sulfated glycoprotein 2, testosterone-repressed prostate message 2, apolipoprotein J) || 104956	IMAGE:725877	-5.78473	-1.84834	0.31952	0.27727	0.0572119
		MAPK8IP1 || Mitogen-activated protein kinase 8 interacting protein 1 || 319275	IMAGE:1761751	-5.77252	-1.71372	0.296876	0.26638	0.0572119				11	45863777
		|| || 119607	IMAGE:151240	-5.76601	-1.90332	0.330094	0.23717	0.0572119
		LOC90410 || **Intraflagellar transport protein IFT20 || 104412	IMAGE:292388	-5.75635	-1.65397	0.287329	0.28995	0.0572119				17	23679479
		|| **Similar to Williams-Beuren syndrome critical region protein 19 || 109112	IMAGE:149745	-5.75236	-1.67982	0.292023	0.28794	0.0572119
		MCOLN3 || Mucolipin 3 || 315026	IMAGE:1683016	-5.74105	-1.91326	0.333259	0.24739	0.0572119				1	85195786
		|| Transcribed locus, weakly similar to XP_533604.1 similar to kallikrein 11 isoform 2 precursor [Canis familiaris] || 312027	IMAGE:1031004	-5.72827	-3.35815	0.586243	0.09144	0.0572119				11	58151316
		SSR4 || Signal sequence receptor, delta (translocon-associated protein delta) || 98447	IMAGE:840821	-5.7153	-1.49782	0.262073	0.31628	0.0572119				23	152580940
		PROX1 || Prospero-related homeobox 1 || 225644	IMAGE:240133	-5.70813	-1.71398	0.30027	0.28323	0.0572119				1	210550254
		ABCA5 || ATP-binding cassette, sub-family A (ABC1), member 5 || 100992	IMAGE:48518	-5.66372	-1.77934	0.314164	0.24664	0.0572119				17	64754386
		BACE1 || Beta-site APP-cleaving enzyme 1 || 116866	IMAGE:786069	-5.60736	-1.96256	0.349997	0.21605	0.0572119				11	116661626
		|| || 111988	IMAGE:744417	-5.60713	-1.56006	0.278227	0.29258	0.0572119				9	128936628
		HIST1H2AC || Histone 1, H2ac || 117234	IMAGE:241274	-5.60052	-1.63491	0.291921	0.28092	0.0572119				6	26232351	x
		SLC38A3 || Solute carrier family 38, member 3 || 226214	IMAGE:125429	-5.59512	-2.11013	0.377137	0.18606	0.0572119				3	50217708
		PAK3 || P21 (CDKN1A)-activated kinase 3 || 221364	IMAGE:51798	-5.59498	-2.56818	0.459015	0.12741	0.0572119
		SLC41A1 || Solute carrier family 41, member 1 || 221244	IMAGE:462849	-5.57417	-1.56114	0.280068	0.29038	0.0572119				1	202489878
		ETV2 || Ets variant gene 2 || 104449	IMAGE:1468722	-5.57377	-1.98252	0.355688	0.24379	0.0572119				19	40824498
		KLK3 || Kallikrein 3, (prostate specific antigen) || 121351	IMAGE:914588	-5.56792	-2.5858	0.464411	0.12654	0.0572119				19	56049982
		PRLR || Prolactin receptor || 220969	IMAGE:506128	-5.54984	-2.02911	0.365616	0.19680	0.0572119				5	35099984
		ECE2 || Endothelin converting enzyme 2 || 310524	IMAGE:1604181	-5.5448	-2.10906	0.380367	0.19145	0.0572119
		DKFZP434B0335 || **DKFZP434B0335 protein || 102783	IMAGE:27277	-5.51304	-3.64891	0.66187	0.07277	0.0572119				7	97490710
		KIAA1324 || Maba1 || 307045	IMAGE:1609538	-5.49431	-2.26804	0.412797	0.24814	0.0572119				1	109368574
		|| || 163427	IMAGE:251047	-5.48992	-3.084	0.561757	0.10587	0.0572119
		ZNF248 || Zinc finger protein 248 || 99752	IMAGE:280907	-5.48898	-1.52938	0.278627	0.32003	0.0572119				10	38157904	x
		EPB41L4B || Erythrocyte membrane protein band 4.1 like 4B || 118765	IMAGE:210698	-5.46475	-1.92551	0.352351	0.21573	0.0572119				9	109013809	x
		ERO1LB || ERO1-like beta (S. cerevisiae) || 315504	IMAGE:1869166	-5.43346	-2.15909	0.397369	0.19908	0.0572119				1	232706501
		EPB41L4B || Erythrocyte membrane protein band 4.1 like 4B || 98905	IMAGE:210697	-5.41972	-2.16992	0.400376	0.16913	0.0572119				9	109013809	x
		LOC387700 || Similar monocarboxylate transporter || 111196	IMAGE:1869373	-5.4187	-2.01782	0.372381	0.15942	0.0572119				10	91180752
		FXYD2 || FXYD domain containing ion transport regulator 2 || 109306	IMAGE:453641	-5.39874	-2.70463	0.500973	0.16800	0.0572119				11	117195999
		BACE1 || Beta-site APP-cleaving enzyme 1 || 224754	IMAGE:78680	-5.36681	-1.93455	0.360465	0.20620	0.0572119				11	116661626
		LOC284014 || Similar to RIKEN cDNA C730027E14 || 100578	IMAGE:1636162	-5.33421	-1.50647	0.282417	0.31321	0.0572119				17	4638993
		EPB41L4B || Erythrocyte membrane protein band 4.1 like 4B || 119173	IMAGE:242698	-5.32249	-2.80722	0.527426	0.12024	0.0572119				9	109013809	x
		CHAD || Chondroadherin || 224553	IMAGE:1507713	-5.32187	-2.14452	0.402964	0.15248	0.0572119				17	45896859
		SLC25A15 || Hypothetical protein LOC283507 || 225903	IMAGE:471729	-5.31	-1.76353	0.332115	0.22520	0.0572119
		GNG4 || Guanine nucleotide binding protein (G protein), gamma 4 || 310772	IMAGE:1911864	-5.29686	-2.08955	0.394489	0.24005	0.0572119				1	232040173
		MKNK1 || MAP kinase interacting serine/threonine kinase 1 || 117629	IMAGE:773637	-5.29135	-1.66982	0.315576	0.24888	0.0572119				1	46735110
		GMNN || Geminin, DNA replication inhibitor || 115042	IMAGE:813586	-5.28274	-2.13281	0.403731	0.20145	0.0572119				6	24883142	x
		SEL1L || Sel-1 suppressor of lin-12-like (C. elegans) || 312469	IMAGE:1667317	-5.27347	-1.74959	0.331771	0.25722	0.0572119				14	81007645
		SEL1L || Sel-1 suppressor of lin-12-like (C. elegans) || 114085	IMAGE:81578	-5.26656	-1.56883	0.297886	0.28966	0.0572119				14	81007645
		SLC1A2 || Solute carrier family 1 (glial high affinity glutamate transporter), member 2 || 98556	IMAGE:52990	-5.25837	-2.29256	0.435984	0.16653	0.0572119				11	35229328	x
		EML1 || Echinoderm microtubule associated protein like 1 || 116207	IMAGE:784360	-5.25602	-1.48615	0.282753	0.31367	0.0572119				14	99329497
		GRB14 || Growth factor receptor-bound protein 14 || 106296	IMAGE:131268	-5.2542	-1.56733	0.2983	0.27853	0.0572119				2	165174839	x
		GMNN || Geminin, DNA replication inhibitor || 117413	IMAGE:193883	-5.24421	-1.88995	0.360388	0.23386	0.0572119				6	24883142	x
		KCNK3 || Potassium channel, subfamily K, member 3 || 318845	IMAGE:1899895	-5.23936	-1.69584	0.323674	0.26895	0.0572119				2	26827269
		TCF7L1 || **Transcription factor 7-like 1 (T-cell specific, HMG-box) || 108763	IMAGE:768324	-5.23824	-1.41341	0.269825	0.31958	0.0572119
		TRPV6 || Transient receptor potential cation channel, subfamily V, member 6 || 110724	IMAGE:417424	-5.2291	-2.43816	0.466268	0.15816	0.0572119				7	142085796
		VAV3 || Vav 3 oncogene || 120910	IMAGE:46827	-5.22353	-1.81258	0.347002	0.25289	0.0572119				1	107825828
		FLJ32115 || Hypothetical protein FLJ32115 || 225805	IMAGE:416479	-5.18225	-3.30486	0.637726	0.10115	0.0572119				12	14958245
		PNLIPRP1 || Pancreatic lipase-related protein 1 || 116731	IMAGE:328591	-5.17356	-4.19952	0.811727	0.11890	0.0572119				10	118340479
		GCAT || Glycine C-acetyltransferase (2-amino-3-ketobutyrate coenzyme A ligase) || 109212	IMAGE:307094	-5.17203	-1.82997	0.353821	0.26136	0.0572119				22	36528454	x
		|| || 247154	IMAGE:488945	-5.1506	-3.23582	0.628241	0.13176	0.0572119				1	103809342
		PRSS2 || Protease, serine, 2 (trypsin 2) || 314626	IMAGE:725709	-5.1498	-4.98996	0.968963	0.08663	0.0572119				7	141985492
		MTRF1 || Mitochondrial translational release factor 1 || 308956	IMAGE:1916771	-5.14559	-1.58631	0.308286	0.30092	0.0572119				13	40688516	x
		EIF4EBP1 || Eukaryotic translation initiation factor 4E binding protein 1 || 309410	IMAGE:2017769	-5.12967	-1.5491	0.301988	0.32999	0.0572119				8	38007184
		|| Transcribed locus || 114302	IMAGE:234444	-5.11567	-1.81466	0.354726	0.29311	0.0572119				1	210550254
		HPN || Hepsin (transmembrane protease, serine 1) || 117245	IMAGE:208413	-5.08113	-2.50148	0.492307	0.15253	0.0572119				19	40223249
		|| || 316562	IMAGE:1926075	-5.07915	-1.43252	0.282038	0.32650	0.0572119				3	63971270	x
		FBXO2 || F-box protein 2 || 221479	IMAGE:179269	-5.07229	-1.93392	0.381271	0.20805	0.0572119				1	11642715
		SLC39A5 || Solute carrier family 39 (metal ion transporter), member 5 || 310830	IMAGE:1582949	-5.05335	-2.55194	0.505	0.10595	0.0572119				12	54910893
		|| || 99622	IMAGE:136431	-5.04786	-1.70633	0.33803	0.24523	0.0572119				22	25246267
		C10orf65 || Chromosome 10 open reading frame 65 || 225806	IMAGE:395485	-5.03707	-1.79983	0.357316	0.24888	0.0572119				10	99334110
		PHF17 || PHD finger protein 17 || 114107	IMAGE:490959	-5.03613	-1.51699	0.301222	0.31274	0.0572119				4	130088462	x
		GATM || Glycine amidinotransferase (L-arginine:glycine amidinotransferase) || 104475	IMAGE:42558	-5.03295	-2.18346	0.433833	0.21035	0.0572119				15	43440615	x
		HTATSF1 || HIV TAT specific factor 1 || 120487	IMAGE:1434948	-4.98684	-1.46621	0.294016	0.32981	0.0572119				23	135305190
		PRSS3 || Protease, serine, 3 (mesotrypsin) || 307826	IMAGE:1913366	-4.98037	-3.91654	0.786396	0.09478	0.0572119				9	33785558
		LOC340542 || NGFRAP1-like 1 || 98809	IMAGE:283089	-4.97742	-1.67672	0.336865	0.28172	0.0572119				23	101214829
		SLC7A2 || Solute carrier family 7 (cationic amino acid transporter, y+ system), member 2 || 112156	IMAGE:752625	-4.9746	-1.50305	0.302144	0.30949	0.0572119				8	17440684	x
		HOMER2 || Homer homolog 2 (Drosophila) || 99310	IMAGE:757244	-4.96673	-1.86222	0.374938	0.21237	0.0572119
		CLPS || Colipase, pancreatic || 106149	IMAGE:73782	-4.96603	-3.50339	0.705472	0.17454	0.0572119				6	35870737
		RGN || Regucalcin (senescence marker protein-30) || 114261	IMAGE:45099	-4.96596	-1.8293	0.368368	0.25826	0.0572119				23	46694028	x
		KLK5 || Kallikrein 5 || 116162	IMAGE:344588	-4.96505	-1.9486	0.392462	0.24669	0.0572119				19	56138372
		|| || 102622	IMAGE:1636463	-4.9496	-1.4594	0.294852	0.32202	0.0572119
		TM4SF2 || Transmembrane 4 superfamily member 2 || 114192	IMAGE:307471	-4.94664	-1.57295	0.317984	0.30262	0.0572119				23	38176955	x
		PDK4 || Pyruvate dehydrogenase kinase, isoenzyme 4 || 109284	IMAGE:78946	-4.9154	-2.15278	0.437967	0.16122	0.0572119				7	94857463
		STC2 || Stanniocalcin 2 || 120082	IMAGE:130057	-4.91333	-1.85624	0.377797	0.24442	0.0572119				5	172674331
		|| || 311507	IMAGE:1683411	-4.90792	-1.94213	0.395713	0.21387	0.0572119
		FLJ32569 || Hypothetical protein FLJ32569 || 185982	IMAGE:746157	-4.9054	-2.71257	0.552976	0.10713	0.0572119				1	202528809
		ABCA5 || **ATP-binding cassette, sub-family A (ABC1), member 5 || 106023	IMAGE:755240	-4.90175	-1.90131	0.387883	0.24545	0.0572119
		SEL1L || Sel-1 suppressor of lin-12-like (C. elegans) || 307947	IMAGE:824692	-4.90152	-1.55964	0.318194	0.28160	0.0572119				14	81007645
		DCDC2 || Doublecortin domain containing 2 || 114244	IMAGE:490329	-4.9008	-2.00693	0.409511	0.21087	0.0572119				6	24279962	x
		|| CDNA FLJ41270 fis, clone BRAMY2036387 || 104494	IMAGE:153617	-4.87703	-1.61532	0.33121	0.25673	0.0572119				1	204363257
		|| Transcribed locus || 107312	IMAGE:344010	-4.86676	-1.4022	0.288118	0.30067	0.0572119				12	24854224
		VTN || Vitronectin (serum spreading factor, somatomedin B, complement S-protein) || 105132	IMAGE:247546	-4.86315	-2.02544	0.416487	0.10307	0.0572119				17	23718427
		CSPG5 || Chondroitin sulfate proteoglycan 5 (neuroglycan C) || 308733	IMAGE:2017674	-4.85233	-1.97886	0.407817	0.18700	0.0572119				3	47578732
		PDIP || Protein disulfide isomerase-associated 2 || 318234	IMAGE:1660409	-4.83744	-3.37568	0.697824	0.08214	0.0572119				16	273208
		SLC25A15 || Hypothetical protein LOC283507 || 222177	IMAGE:211417	-4.82537	-1.57097	0.325564	0.25476	0.0572119
		MT1H || Metallothionein 1H || 100560	IMAGE:214162	-4.81975	-1.90238	0.394706	0.21008	0.0572119				16	55261274
		PLA2G1B || Phospholipase A2, group IB (pancreas) || 115377	IMAGE:1461104	-4.81311	-3.31943	0.689664	0.15623	0.0572119				12	119222634
		MT1G || **Metallothionein 1G || 117946	IMAGE:202535	-4.81027	-1.92408	0.399994	0.25548	0.0572119
		|| || 105461	IMAGE:1862450	-4.80248	-2.1353	0.444625	0.21761	0.0572119				14	94117563
		SYP || Synaptophysin || 308074	IMAGE:2019217	-4.79042	-1.49279	0.311621	0.28330	0.0572119				23	48800635
		|| Transcribed locus || 103428	IMAGE:503064	-4.7381	-1.79383	0.378597	0.29132	0.0572119				1	210550254
		ARL6 || ADP-ribosylation factor-like 6 || 312542	IMAGE:1048660	-4.73678	-2.30404	0.486415	0.16910	0.0572119				3	98966284
		GSTA2 || Glutathione S-transferase A2 || 107076	IMAGE:82710	-4.73643	-2.52343	0.532771	0.15331	0.0572119				6	52723139	x
		SNARK || Likely ortholog of rat SNF1/AMP-activated protein kinase || 309232	IMAGE:1570414	-4.73146	-1.70079	0.359465	0.29404	0.0572119				1	202002849
		CBS || Cystathionine-beta-synthase || 313831	IMAGE:1470298	-4.72804	-1.54765	0.327334	0.29537	0.0572119				21	43346371
		GOLGIN-67 || Golgin-67 || 310323	IMAGE:712166	-4.7223	-1.52874	0.323729	0.26517	0.0572119				15	32605469
		GPT2 || Glutamic pyruvate transaminase (alanine aminotransferase) 2 || 225473	IMAGE:162718	-4.71678	-1.97147	0.41797	0.20697	0.0572119				16	45475808
		ARSE || Arylsulfatase E (chondrodysplasia punctata 1) || 309774	IMAGE:462144	-4.7148	-1.92933	0.409207	0.22803	0.0572119				23	2846212	x
		|| Similar to Chymotrypsinogen B precursor || 105945	IMAGE:1412504	-4.71392	-2.96076	0.628089	0.15432	0.0572119				16	73795547
		FLJ21019 || Hypothetical protein FLJ21019 || 316702	IMAGE:1947971	-4.69533	-1.52636	0.325082	0.27504	0.0572119				17	38073460
		NID2 || Nidogen 2 (osteonidogen) || 311780	IMAGE:1091308	-4.68669	-2.02559	0.432201	0.17721	0.0572119				14	51541270
		GOLGIN-67 || Golgin-67 || 226516	IMAGE:49356	-4.68124	-1.529	0.326624	0.26985	0.0572119				15	32605469
		PVRL3 || Poliovirus receptor-related 3 || 111424	IMAGE:61502	-4.6654	-1.66336	0.356531	0.24595	0.0572119				3	112273554
		DNMT3B || DNA (cytosine-5-)-methyltransferase 3 beta || 221973	IMAGE:276915	-4.63658	-1.42455	0.30724	0.31849	0.0572119				20	30813851
		|| || 100366	IMAGE:122237	-4.6364	-1.43327	0.309135	0.30975	0.0572119
		C19orf7 || Chromosome 19 open reading frame 7 || 220260	IMAGE:211372	-4.63424	-1.46966	0.317131	0.28203	0.0572119				16	18700229
		|| || 106302	IMAGE:1861777	-4.61344	-1.84087	0.399023	0.23730	0.0572119				14	94117563
		ITIH4 || Inter-alpha (globulin) inhibitor H4 (plasma Kallikrein-sensitive glycoprotein) || 110356	IMAGE:296123	-4.59267	-1.92869	0.41995	0.16219	0.0572119				3	52822046
		GOLGIN-67 || Golgin-67 || 227005	IMAGE:815550	-4.55954	-1.45793	0.319754	0.28677	0.0572119				15	32605469
		FLRT2 || Fibronectin leucine rich transmembrane protein 2 || 225604	IMAGE:375741	-4.5523	-1.9306	0.424093	0.17920	0.0572119				14	85066240
		FLJ20366 || Hypothetical protein FLJ20366 || 118700	IMAGE:77911	-4.54232	-1.87644	0.413102	0.21695	0.0572119				8	110655591
		PEG10 || **Paternally expressed 10 || 117809	IMAGE:897678	-4.51871	-1.49777	0.33146	0.28259	0.0572119				3	196476775
		IMPA2 || Inositol(myo)-1(or 4)-monophosphatase 2 || 105550	IMAGE:32299	-4.48945	-1.91139	0.425752	0.19389	0.0572119				18	11971454	x
		FGA || **Fibrinogen, A alpha polypeptide || 99046	IMAGE:366541	-4.48439	-1.66872	0.372118	0.25664	0.0572119
		TM7SF2 || Transmembrane 7 superfamily member 2 || 307302	IMAGE:2020772	-4.48307	-1.5193	0.338898	0.28208	0.0572119				11	64635949
		ELA3B || Elastase 3B, pancreatic || 118261	IMAGE:328802	-4.4814	-3.64374	0.813082	0.17437	0.0572119				1	22048723
		PAH || Phenylalanine hydroxylase || 101442	IMAGE:461727	-4.45802	-1.94144	0.435494	0.22342	0.0572119				12	101734571	x
		MT1F || Metallothionein 1F (functional) || 102953	IMAGE:245990	-4.45693	-1.65231	0.370728	0.28471	0.0572119				16	55249355
		MT1F || Metallothionein 1F (functional) || 107373	IMAGE:78353	-4.40265	-1.62994	0.370219	0.28069	0.0572119				16	55249355
		APLP1 || Amyloid beta (A4) precursor-like protein 1 || 104238	IMAGE:289645	-4.34924	-1.63057	0.37491	0.21855	0.0572119				19	41051240
		MTAC2D1 || Membrane targeting (tandem) C2 domain containing 1 || 102486	IMAGE:544959	-4.34115	-1.49157	0.343588	0.28748	0.0572119				14	91316278
		TTC18 || Tetratricopeptide repeat domain 18 || 100416	IMAGE:796159	-4.30306	-1.41493	0.32882	0.28208	0.0572119				10	74683526
		|| || 120986	IMAGE:67769	-4.27818	-1.44816	0.338499	0.29687	0.0572119				2	26827269
		DMD || Dystrophin (muscular dystrophy, Duchenne and Becker types) || 310137	IMAGE:773399	-4.24345	-1.3942	0.328552	0.30244	0.0572119
		C9orf75 || Chromosome 9 open reading frame 75 || 118240	IMAGE:358936	-4.23608	-1.48183	0.349811	0.29520	0.0572119				9	137361905
		AMY2A || Amylase, alpha 2A; pancreatic || 117330	IMAGE:1412238	-4.22663	-2.67865	0.633755	0.18259	0.0572119				1	103872019
		KIF12 || Kinesin family member 12 || 107435	IMAGE:214205	-4.21361	-1.76758	0.419494	0.23484	0.0572119				9	113933473	x
		|| MRNA; cDNA DKFZp686A11113 (from clone DKFZp686A11113) || 308577	IMAGE:1642069	-4.20828	-1.80288	0.428412	0.23512	0.0572119
		FLJ21019 || Hypothetical protein FLJ21019 || 117031	IMAGE:809899	-4.18978	-1.46029	0.348535	0.28738	0.0572119				17	38073460
		APOH || Apolipoprotein H (beta-2-glycoprotein I) || 102535	IMAGE:212188	-4.18688	-2.26896	0.541921	0.06749	0.0572119				17	61638613
		|| Similar to Zinc-alpha-2-glycoprotein precursor (Zn-alpha-2-glycoprotein) (Zn-alpha-2-GP) || 221070	IMAGE:454317	-4.18417	-2.26866	0.5422	0.15598	0.0572119				7	99209376
		FLRT2 || Fibronectin leucine rich transmembrane protein 2 || 308639	IMAGE:1932984	-4.15584	-1.4385	0.34614	0.32107	0.0572119				14	85066240
		GP2 || Glycoprotein 2 (zymogen granule membrane) || 116865	IMAGE:1412344	-4.15566	-2.69177	0.647735	0.16232	0.0572119				16	20229312
		KCNJ16 || Potassium inwardly-rectifying channel, subfamily J, member 16 || 110730	IMAGE:321834	-4.15522	-1.99763	0.480753	0.20751	0.0572119				17	65583020
		SLC39A5 || Solute carrier family 39 (metal ion transporter), member 5 || 100093	IMAGE:416978	-4.14467	-1.97754	0.477128	0.16724	0.0572119				12	54910893
		SEL1L || Sel-1 suppressor of lin-12-like (C. elegans) || 109485	IMAGE:418093	-4.14031	-1.36953	0.330779	0.33015	0.0572119				14	81007645
		NCAM1 || Neural cell adhesion molecule 1 || 319128	IMAGE:1883065	-4.1394	-1.52251	0.367809	0.25868	0.0572119				11	112337367
		|| || 248886	IMAGE:33267	-4.11951	-1.83803	0.446176	0.25102	0.0572119
		TRHDE || Thyrotropin-releasing hormone degrading ectoenzyme || 319733	IMAGE:1666249	-4.10902	-1.94924	0.474381	0.19119	0.0572119				12	70952729
		AQP1 || Aquaporin 1 (channel-forming integral protein, 28kDa) || 101694	IMAGE:51950	-4.08483	-1.61881	0.396298	0.28228	0.0572119				7	30724707
		HOOK1 || Hook homolog 1 (Drosophila) || 226147	IMAGE:845454	-4.06251	-1.38196	0.340174	0.33302	0.0572119				1	59992553
		DKFZp547K1113 || Hypothetical protein DKFZp547K1113 || 311486	IMAGE:2236882	-4.0421	-1.5611	0.38621	0.20538	0.0572119				15	88345755
		COL8A1 || Collagen, type VIII, alpha 1 || 99351	IMAGE:1472775	-4.03478	-1.72794	0.428261	0.22339	0.0572119				3	100840143
		FLJ38508 || Aldehyde dehydrogenase 1 family, member L2 || 114153	IMAGE:376643	-4.02263	-1.35628	0.337163	0.32246	0.0572119				12	103920668	x
		|| MRNA; cDNA DKFZp666B189 (from clone DKFZp666B189) || 312878	IMAGE:896927	-4.01046	-1.65588	0.41289	0.21889	0.0572119				8	42393151
		CFTR || Cystic fibrosis transmembrane conductance regulator, ATP-binding cassette (sub-family C, member 7) || 312171	1292541	-3.9974	-1.68128	0.420593	0.27518	0.0572119
		CPA2 || Carboxypeptidase A2 (pancreatic) || 102335	IMAGE:1412245	-3.98848	-2.9961	0.751188	0.15713	0.0572119				7	129500674
		WBSCR14 || Williams Beuren syndrome chromosome region 14 || 104174	IMAGE:128426	-3.90559	-1.47107	0.376657	0.29345	0.0572119				7	72452174
		TTN || Titin || 222082	IMAGE:1475648	-3.89778	-1.34958	0.346243	0.23147	0.0572119				2	179216226
		NR5A2 || Nuclear receptor subfamily 5, group A, member 2 || 314199	IMAGE:214037	-3.89772	-1.56227	0.400816	0.25265	0.0572119				1	196728426
		LGALS2 || Lectin, galactoside-binding, soluble, 2 (galectin 2) || 114352	IMAGE:1472743	-3.89211	-2.0003	0.513938	0.17360	0.0572119				22	36290753	x
		SHC2 || SHC (Src homology 2 domain containing) transforming protein 2 || 114455	IMAGE:46843	-3.87956	-1.37607	0.354698	0.33283	0.0572119				19	367215
		SLC4A4 || Solute carrier family 4, sodium bicarbonate cotransporter, member 4 || 115520	IMAGE:787938	-3.87857	-2.28744	0.589763	0.16928	0.0572119				4	72569851	x
		WNK2 || WNK lysine deficient protein kinase 2 || 307698	IMAGE:1556792	-3.87513	-1.31129	0.338385	0.32201	0.0572119				9	93026766
		DPEP1 || Dipeptidase 1 (renal) || 111213	IMAGE:1456900	-3.87151	-1.68014	0.433975	0.23363	0.0572119				16	88214500
		|| Transcribed locus, strongly similar to XP_516465.1 macrophage stimulating 1 (hepatocyte growth factor-like) [Pan troglodytes] || 220905	1276614	-3.86813	-1.4445	0.373436	0.31616	0.0572119
		|| || 110839	IMAGE:878836	-3.86059	-1.57346	0.40757	0.24379	0.0572119
		CPB1 || Carboxypeptidase B1 (tissue) || 308924	IMAGE:2063284	-3.8232	-2.73635	0.715723	0.19693	0.0572119				3	150028285
		KAAG1 || Kidney associated antigen 1 || 120200	IMAGE:1456938	-3.75816	-1.39546	0.371314	0.30981	0.0572119				6	24465109
		DKFZp547K1113 || Hypothetical protein DKFZp547K1113 || 105725	IMAGE:752651	-3.74801	-1.34773	0.359585	0.26375	0.0572119				15	88345755
		MT1X || Metallothionein 1X || 111826	IMAGE:297392	-3.7436	-1.40596	0.375563	0.33314	0.0572119				16	55273895
		CHGB || Chromogranin B (secretogranin 1) || 98560	IMAGE:322148	-3.74216	-1.7892	0.478119	0.15642	0.0572119				20	5840167
		ABCC8 || ATP-binding cassette, sub-family C (CFTR/MRP), member 8 || 224616	IMAGE:1558108	-3.73977	-1.55292	0.415244	0.26356	0.0572119				11	17371008	x
		CPA1 || Carboxypeptidase A1 (pancreatic) || 98684	IMAGE:1412503	-3.73426	-2.63918	0.706747	0.19727	0.0572119				7	129614305
		DKFZp434B1231 || EEF1A2 binding protein || 224460	IMAGE:611452	-3.72541	-1.2553	0.336956	0.32984	0.0572119				1	197913426
		NLF2 || Nuclear localized factor 2 || 119494	IMAGE:1415916	-3.7158	-1.83905	0.494928	0.22340	0.0572119				15	60243293	x
		GOLGIN-67 || Golgin-67 || 223939	IMAGE:378032	-3.70755	-1.3161	0.354979	0.32837	0.0572119				15	32605469
		TUBB2 || Tubulin, beta, 2 || 106615	IMAGE:1492104	-3.66479	-1.35614	0.370046	0.30103	0.0572119				9	137411547
		GSTA3 || Glutathione S-transferase A3 || 103944	IMAGE:256907	-3.6644	-1.81089	0.494185	0.22718	0.0572119				6	52869403	x
		MGC35366 || Hypothetical protein MGC35366 || 98615	IMAGE:126513	-3.64804	-1.19939	0.328777	0.33115	0.0572119				12	94839538	x
		NCAM1 || Neural cell adhesion molecule 1 || 107597	IMAGE:796287	-3.63851	-1.34294	0.369091	0.28554	0.0572119				11	112337367
		PTPRN || Protein tyrosine phosphatase, receptor type, N || 117477	IMAGE:33941	-3.62794	-1.40383	0.38695	0.20504	0.0572119				2	219979851
		CPLX2 || Complexin 2 || 116182	IMAGE:46477	-3.62385	-1.70234	0.469761	0.17303	0.0572119				5	175156215
		|| Similar to hypothetical protein A230046P18; cDNA sequence BC055759 || 119362	IMAGE:782537	-3.61292	-1.15517	0.319732	0.31844	0.0572119
		|| || 315485	IMAGE:1566937	-3.58429	-1.37851	0.384598	0.26344	0.0572119
		ELA3A || Elastase 3A, pancreatic (protease E) || 113684	IMAGE:1412502	-3.57673	-2.62023	0.732579	0.18686	0.0572119				1	22073454
		|| CDNA FLJ40823 fis, clone TRACH2011093 || 314502	IMAGE:1566986	-3.56214	-1.34623	0.377926	0.27294	0.0572119				11	106059938
		SERPINA6 || Serine (or cysteine) proteinase inhibitor, clade A (alpha-1 antiproteinase, antitrypsin), member 6 || 107223	IMAGE:240518	-3.53347	-1.59182	0.450498	0.25730	0.0572119				14	93840338
		|| Homo sapiens, clone IMAGE:5223216, mRNA, partial cds || 120293	IMAGE:845709	-3.51576	-1.80105	0.512278	0.16891	0.0572119				2	241348871
		SCG3 || Secretogranin III || 221142	IMAGE:858401	-3.49455	-1.55642	0.445384	0.20751	0.0572119				15	49760841	x
		|| || 224791	IMAGE:240796	-3.40384	-1.25098	0.36752	0.30580	0.0572119
		TF || Transferrin || 225341	IMAGE:240248	-3.39985	-1.27711	0.375636	0.30837	0.0572119				3	134947932
		CCKBR || Cholecystokinin B receptor || 114940	IMAGE:844601	-3.39667	-1.88836	0.555945	0.17531	0.0572119				11	6237541
		|| || 314852	IMAGE:1556092	-3.39361	-1.31192	0.386587	0.29729	0.0572119
		CENPA || Centromere protein A, 17kDa || 310383	IMAGE:2017415	-3.37793	-1.41424	0.418671	0.25428	0.0572119				2	26920571
		|| || 106311	IMAGE:322175	-3.35126	-1.36526	0.407387	0.27038	0.0572119
		SCG2 || Secretogranin II (chromogranin C) || 105163	IMAGE:174627	-3.33934	-1.57412	0.471385	0.12242	0.0572119				2	224287164
		SERPINA5 || Serine (or cysteine) proteinase inhibitor, clade A (alpha-1 antiproteinase, antitrypsin), member 5 || 116813	IMAGE:129032	-3.2928	-1.60778	0.488272	0.25214	0.0572119				14	94117563
		ELA2A || Elastase 2A || 101849	IMAGE:1412412	-3.27839	-2.72741	0.831937	0.17800	0.0572119				1	15528529
		B7-H4 || V-set domain containing T cell activation inhibitor 1 || 221677	IMAGE:725143	-3.26603	-1.46299	0.44794	0.30616	0.0572119				1	117398256
		|| MRNA full length insert cDNA clone EUROIMAGE 1534000 || 221428	IMAGE:123265	-3.2586	-1.18157	0.362601	0.22141	0.0572119
		LRRN6D || RAR-related orphan receptor C || 103323	IMAGE:1568245	-3.23659	-1.30343	0.402717	0.26396	0.0572119				1	148585837

## Sheet: 4. Annot.  SAM AdenoCA genes
Annotated list of genes elevated in adenocarcinomas as determined by significance analysis of microarrays analysis
Clone ID	Symbol	Name	Fig. 1 Cluster Association	Unigene Cluster	Summary Function	Subcellular Location
IMAGE:70827	ABP1	ABP1 || Amiloride binding protein 1 (amine oxidase (copper-containing)) || 118116	Adeno cluster	Hs.521296	This gene encodes a membrane glycoprotein that binds amiloride, a diuretic that acts by closing epithelial sodium ion channels. Experimental evidence indicates, however, that the formation of an amiloride sensitive, sodium channel requires complex formati	extracellular.
IMAGE:462325	ACSL5	ACSL5 || Acyl-CoA synthetase long-chain family member 5 || 224130	Adeno cluster	Hs.11638	The protein encoded by this gene is an isozyme of the long-chain fatty-acid-coenzyme A ligase family. Although differing in substrate specificity, subcellular localization, and tissue distribution, all isozymes of this family convert free long-chain fatty
IMAGE:2321113	AGR2	AGR2 || Anterior gradient 2 homolog (Xenopus laevis) || 313780	Adeno cluster	Hs.530009
IMAGE:195967	ANXA10	ANXA10 || Annexin A10 || 310052	Adeno cluster	Hs.188401	This gene encodes a member of the annexin family. Members of this calcium-dependent phospholipid-binding protein family play a role in the regulation of cellular growth and in signal transduction pathways. The function of this gene has not yet been dete
IMAGE:150897	B3GNT3	B3GNT3 || UDP-GlcNAc:betaGal beta-1,3-N-acetylglucosaminyltransferase 3 || 102002	Adeno cluster	Hs.69009	This gene encodes an enzyme that is a member of the beta-1,3-N-acetylglucosaminyltransferase family. This enzyme is a type II transmembrane protein and contains a signal anchor that is not cleaved. It prefers the substrates of lacto-N-tetraose and lacto-N	type ii membrane protein. golgi (potential).
IMAGE:119982	BCMP11	BCMP11 || Breast cancer membrane protein 11 || 109111	Adeno cluster	Hs.100686
IMAGE:841621	BCMP11	BCMP11 || Breast cancer membrane protein 11 || 111780	Adeno cluster	Hs.100686
IMAGE:378955	BENE	BENE || BENE protein || 104363	Adeno cluster	Hs.185055	This gene encodes an element of the machinery for raft-mediated trafficking in endothelial cells. The encoded protein, a member of the MAL proteolipid family, predominantly localizes in glycolipid- and cholesterol-enriched membrane (GEM) rafts. It interac	integral membrane protein (potential).
IMAGE:797048	BMP4	BMP4 || Bone morphogenetic protein 4 || 111942	Adeno cluster	Hs.68879	The protein encoded by this gene is a member of the bone morphogenetic protein family which is part of the transforming growth factor-beta superfamily. The superfamily includes large families of growth and differentiation factors. Bone morphogenetic prote	secreted; extracellular matrix.
IMAGE:261194	CaMKIINalpha	CaMKIINalpha || Calcium/calmodulin-dependent protein kinase II || 106874	Adeno cluster	Hs.197922
IMAGE:503602	CaMKIINalpha	CaMKIINalpha || Calcium/calmodulin-dependent protein kinase II || 112607	Adeno cluster	Hs.197922
IMAGE:1874367	CCL20	CCL20 || Chemokine (C-C motif) ligand 20 || 314366	Adeno cluster	Hs.75498		secreted.
IMAGE:609620	CDH18	CDH18 || Cadherin 18, type 2 || 102355	Adeno cluster	Hs.317632	This gene encodes a type II classical cadherin from the cadherin superfamily of integral membrane proteins that mediate calcium-dependent cell-cell adhesion. Mature cadherin proteins are composed of a large N-terminal extracellular domain, a single membra	type i membrane protein.
IMAGE:773301	CDH3	CDH3 || Cadherin 3, type 1, P-cadherin (placental) || 103348	Adeno cluster	Hs.191842	This gene is a classical cadherin from the cadherin superfamily. The encoded protein is a calcium-dependent cell-cell adhesion glycoprotein comprised of five extracellular cadherin repeats, a transmembrane region and a highly conserved cytoplasmic tail. T	type i membrane protein.
IMAGE:753301	CEACAM1	CEACAM1 || Carcinoembryonic antigen-related cell adhesion molecule 1 (biliary glycoprotein) || 104008	Adeno cluster	Hs.512682		type i membrane protein (isoform a, isoform b and isoform c). secreted (isoform g, isoform h and isoform i).
IMAGE:586706	CEACAM5	CEACAM5 || Carcinoembryonic antigen-related cell adhesion molecule 5 || 102729	Adeno cluster	Hs.220529		attached to the membrane by a gpi-anchor.
IMAGE:509688	CEACAM7	CEACAM7 || Carcinoembryonic antigen-related cell adhesion molecule 7 || 110303	Adeno cluster	Hs.74466		attached to the membrane by a gpi-anchor (potential).
IMAGE:297899	CLDN18	CLDN18 || Claudin 18 || 104639	Adeno cluster	Hs.240182	CLDN18 belongs to the large claudin family of proteins, which form tight junction strands in epithelial cells (Niimi et al., 2001).[supplied by OMIM]	integral membrane protein. tight junctions.
IMAGE:79190	CLDN18	CLDN18 || Claudin 18 || 106791	Adeno cluster	Hs.240182	CLDN18 belongs to the large claudin family of proteins, which form tight junction strands in epithelial cells (Niimi et al., 2001).[supplied by OMIM]	integral membrane protein. tight junctions.
IMAGE:770388	CLDN4	CLDN4 || Claudin 4 || 100288	Adeno cluster	Hs.520942	This gene encodes an integral membrane protein, which belongs to the claudin family. The protein is a component of tight junction strands and may play a role in internal organ development and function during pre- and postnatal life. This gene is deleted i	integral membrane protein. tight junctions (by similarity).
IMAGE:1456776	CLDN4	CLDN4 || Claudin 4 || 220433	Adeno cluster	Hs.520942	This gene encodes an integral membrane protein, which belongs to the claudin family. The protein is a component of tight junction strands and may play a role in internal organ development and function during pre- and postnatal life. This gene is deleted i	integral membrane protein. tight junctions (by similarity).
IMAGE:252259	COL17A1	COL17A1 || Collagen, type XVII, alpha 1 || 112324	Adeno cluster	Hs.117938	This gene encodes the alpha chain of type XVII collagen. Unlike most collagens, collagen XVII is a transmembrane protein. Collagen XVII is a structural component of hemidesmosomes, multiprotein complexes at the dermal-epidermal basement membrane zone that
IMAGE:501981	COL17A1	COL17A1 || Collagen, type XVII, alpha 1 || 115215	Adeno cluster	Hs.117938	This gene encodes the alpha chain of type XVII collagen. Unlike most collagens, collagen XVII is a transmembrane protein. Collagen XVII is a structural component of hemidesmosomes, multiprotein complexes at the dermal-epidermal basement membrane zone that
IMAGE:345858	CRA	CRA || Cisplatin resistance associated || 113187	Adeno cluster	Hs.425144
IMAGE:1323448	CRIP1	CRIP1 || Cysteine-rich protein 1 (intestinal) || 99380	Adeno cluster	Hs.70327
IMAGE:136052	CTEN	CTEN || C-terminal tensin-like || 310233	Adeno cluster	Hs.438292
IMAGE:243202	CTSE	CTSE || Cathepsin E || 119852	Adeno cluster	Hs.1355	The protein encoded by this gene is a gastric aspartyl protease that functions as a disulfide-linked homodimer. This protease, which is a member of the peptidase C1 family, has a specificity similar to that of pepsin A and cathepsin D. It is an intracellu	the proenzyme is localized to the endoplasmic reticulum and golgi apparatus, while the mature enzyme is localized to the endosome.
IMAGE:345034	CXCL14	CXCL14 || Chemokine (C-X-C motif) ligand 14 || 113487	Adeno cluster	Hs.483444	This gene belongs to the cytokine gene family which encode secreted proteins involved in immunoregulatory and inflammatory processes. The protein encoded by this gene is structurally related to the CXC (Cys-X-Cys) subfamily of cytokines. Members of this s	secreted.
IMAGE:1636181	CXCL14	CXCL14 || Chemokine (C-X-C motif) ligand 14 || 309530	Adeno cluster	Hs.483444	This gene belongs to the cytokine gene family which encode secreted proteins involved in immunoregulatory and inflammatory processes. The protein encoded by this gene is structurally related to the CXC (Cys-X-Cys) subfamily of cytokines. Members of this s	secreted.
IMAGE:1556433	CXCL3	CXCL3 || Chemokine (C-X-C motif) ligand 3 || 309473	Adeno cluster	Hs.89690		secreted.
IMAGE:1574926	CYP2S1	CYP2S1 || Cytochrome P450, family 2, subfamily S, polypeptide 1 || 220842	Adeno cluster	Hs.98370	This gene encodes a member of the cytochrome P450 superfamily of enzymes. The cytochrome P450 proteins are monooxygenases which catalyze many reactions involved in drug metabolism and synthesis of cholesterol, steroids and other lipids. This protein local
IMAGE:128126	DAF	DAF || Decay accelerating factor for complement (CD55, Cromer blood group system) || 119242	Adeno cluster	Hs.527653		attached to the membrane by a gpi-anchor.
IMAGE:431944	DAF	DAF || Decay accelerating factor for complement (CD55, Cromer blood group system) || 224392	Adeno cluster	Hs.527653		attached to the membrane by a gpi-anchor.
IMAGE:810754	Data not found	|| || 102831	Adeno cluster	Data not found
IMAGE:854189	Data not found	|| || 104875	Adeno cluster	Data not found
IMAGE:1983884	Data not found	|| || 109007	Adeno cluster	Data not found
IMAGE:509823	Data not found	|| || 117789	Adeno cluster	Data not found
IMAGE:1901145	Data not found	|| || 319100	Adeno cluster	Data not found
IMAGE:1031994	DHRS9	DHRS9 || Dehydrogenase/reductase (SDR family) member 9 || 225315	Adeno cluster	Hs.179608
IMAGE:745283	DKFZp779O175	DKFZp779O175 || Hypothetical protein DKFZp779O175 || 221880	Adeno cluster	Hs.124047
IMAGE:723955	EFNB2	EFNB2 || Ephrin-B2 || 112160	Adeno cluster	Hs.149239	This gene encodes a member of the ephrin (EPH) family. The ephrins and EPH-related receptors comprise the largest subfamily of receptor protein-tyrosine kinases and have been implicated in mediating developmental events, especially in the nervous system a	type i membrane protein.
IMAGE:588057	EPS8L3	EPS8L3 || EPS8-like 3 || 116131	Adeno cluster	Hs.485352	This gene encodes a protein that is related to epidermal growth factor receptor pathway substrate 8 (EPS8), a substrate for the epidermal growth factor receptor. The function of this protein is unknown. Alternatively spliced transcript variants encoding d
IMAGE:511967	ERN2	ERN2 || Endoplasmic reticulum to nucleus signalling 2 || 100032	Adeno cluster	Hs.528301
IMAGE:511786	ERN2	ERN2 || Endoplasmic reticulum to nucleus signalling 2 || 110699	Adeno cluster	Hs.528301
IMAGE:625875	ERO1L	ERO1L || ERO1-like (S. cerevisiae) || 103938	Adeno cluster	Hs.525339
IMAGE:1324446	EVA1	EVA1 || Epithelial V-like antigen 1 || 113008	Adeno cluster	Hs.116651	Thymus development depends on a complex series of interactions between thymocytes and the stromal component of the organ. Epithelial V-like antigen (EVA) is expressed in thymus epithelium and strongly downregulated by thymocyte developmental progression.	type i membrane protein (probable).
IMAGE:853998	EVA1	EVA1 || Epithelial V-like antigen 1 || 221713	Adeno cluster	Hs.116651	Thymus development depends on a complex series of interactions between thymocytes and the stromal component of the organ. Epithelial V-like antigen (EVA) is expressed in thymus epithelium and strongly downregulated by thymocyte developmental progression.	type i membrane protein (probable).
IMAGE:365707	FAM3D	FAM3D || Family with sequence similarity 3, member D || 101837	Adeno cluster	Hs.61265
IMAGE:161992	FER1L3	FER1L3 || Fer-1-like 3, myoferlin (C. elegans) || 108102	Adeno cluster	Hs.500572	Mutations in dysferlin, a protein associated with the plasma membrane, can cause muscle weakness that affects both proximal and distal muscles. The protein encoded by this gene is a type II membrane protein that is structurally similar to dysferlin. It is
IMAGE:1606557	FHL2	FHL2 || Four and a half LIM domains 2 || 222391	Adeno cluster	Hs.443687	LIM proteins contain a highly conserved double zinc finger motif called the LIM domain.[supplied by OMIM]
IMAGE:594684	FLJ10901	FLJ10901 || Hypothetical protein FLJ10901 || 104297	Adeno cluster	Hs.518997
IMAGE:901105	FLJ22582	FLJ22582 || BAI1-associated protein 2-like 2 || 101745	Adeno cluster	Hs.474822
IMAGE:901013	FLJ22582	FLJ22582 || BAI1-associated protein 2-like 2 || 116754	Adeno cluster	Hs.474822
IMAGE:782170	FLJ33915	FLJ33915 || Hypothetical protein FLJ33915 || 98913	Adeno cluster	Hs.122115
IMAGE:510336	FXYD3	FXYD3 || FXYD domain containing ion transport regulator 3 || 116643	Adeno cluster	Hs.301350	This gene encodes a member of a family of small membrane proteins that share a 35-amino acid signature sequence domain, beginning with the sequence PFXYD and containing 7 invariant and 6 highly conserved amino acids. The approved human gene nomenclature f	type i membrane protein (potential).
IMAGE:2045536	FXYD3	FXYD3 || FXYD domain containing ion transport regulator 3 || 312282	Adeno cluster	Hs.301350	This gene encodes a member of a family of small membrane proteins that share a 35-amino acid signature sequence domain, beginning with the sequence PFXYD and containing 7 invariant and 6 highly conserved amino acids. The approved human gene nomenclature f	type i membrane protein (potential).
IMAGE:588460	FXYD3	FXYD3 || FXYD domain containing ion transport regulator 3 || 312786	Adeno cluster	Hs.301350	This gene encodes a member of a family of small membrane proteins that share a 35-amino acid signature sequence domain, beginning with the sequence PFXYD and containing 7 invariant and 6 highly conserved amino acids. The approved human gene nomenclature f	type i membrane protein (potential).
IMAGE:460002	GALNT5	GALNT5 || UDP-N-acetyl-alpha-D-galactosamine:polypeptide N-acetylgalactosaminyltransferase 5 (GalNAc-T5) || 220142	Adeno cluster	Hs.269027
IMAGE:823859	GJB2	GJB2 || Gap junction protein, beta 2, 26kDa (connexin 26) || 100605	Adeno cluster	Hs.524894	Gap junctions were first characterized by electron microscopy as regionally specialized structures on plasma membranes of contacting adherent cells. These structures were shown to consist of cell-to-cell channels. Proteins, called connexins, purified from	integral membrane protein.
IMAGE:1858230	GJB3	GJB3 || Gap junction protein, beta 3, 31kDa (connexin 31) || 311988	Adeno cluster	Hs.522561	This gene encodes a connexin, a subunit of gap junctions. Mutations in this gene can cause non-syndromic deafness or erythrokeratodermia variabilis, a skin disorder. Alternative splicing results in multiple transcript variants encoding the same protein.	integral membrane protein.
IMAGE:595037	GPCR5A	GPCR5A || G protein-coupled receptor, family C, group 5, member A || 110876	Adeno cluster	Hs.546325	This gene encodes a member of the type 3 G protein-coupling receptor family, characterized by the signature 7-transmembrane domain motif. The encoded protein may be involved in interaction between retinoid acid and G protein signalling pathways. Retinoic
IMAGE:587847	GPX2	GPX2 || Glutathione peroxidase 2 (gastrointestinal) || 105275	Adeno cluster	Hs.2704	This gene is a member of the glutathione peroxidase family and encodes a selenium-dependent glutathione peroxidase that is one of two isoenzymes responsible for the majority of the glutathione-dependent hydrogen peroxide-reducing activity in the epitheliu	cytoplasmic; mainly.
IMAGE:324690	GREM1	GREM1 || Gremlin 1 homolog, cysteine knot superfamily (Xenopus laevis) || 103712	Adeno cluster	Hs.40098
IMAGE:324951	GREM1	GREM1 || Gremlin 1 homolog, cysteine knot superfamily (Xenopus laevis) || 110318	Adeno cluster	Hs.40098
IMAGE:324513	GREM1	GREM1 || Gremlin 1 homolog, cysteine knot superfamily (Xenopus laevis) || 220208	Adeno cluster	Hs.40098
IMAGE:1665349	GREM1	GREM1 || Gremlin 1 homolog, cysteine knot superfamily (Xenopus laevis) || 310491	Adeno cluster	Hs.40098
IMAGE:1610045	HOXB7	HOXB7 || Homeo box B7 || 308155	Adeno cluster	Hs.436181	This gene belongs to the homeobox family of genes. The homeobox genes encode a highly conserved family of transcription factors that play an important role in morphogenesis in all multicellular organisms. Mammals possess four similar homeobox gene cluster	nuclear.
IMAGE:73609	HS3ST1	HS3ST1 || Heparan sulfate (glucosamine) 3-O-sulfotransferase 1 || 107824	Adeno cluster	Hs.507348	Heparan sulfate biosynthetic enzymes are key components in generating a myriad of distinct heparan sulfate fine structures that carry out multiple biologic activities. The enzyme encoded by this gene is a member of the heparan sulfate biosynthetic enzyme
IMAGE:165857	INPP4B	INPP4B || Inositol polyphosphate-4-phosphatase, type II, 105kDa || 107393	Adeno cluster	Hs.480837	INPP4B encodes the inositol polyphosphate 4-phosphatase type II, one of the enzymes involved in phosphatidylinositol signaling pathways. This enzyme removes the phosphate group at position 4 of the inositol ring from inositol 3,4-bisphosphate. There is li
IMAGE:811740	ITGA2	ITGA2 || Integrin, alpha 2 (CD49B, alpha 2 subunit of VLA-2 receptor) || 101540	Adeno cluster	Hs.482077	ITGA2 encodes integrin alpha chain 2. Integrins are heterodimeric integral membrane proteins composed of an alpha chain and a beta chain. The I-domain containing alpha integrin 2 combines with beta integrin 1 to form a collagen-binding integrin referred t	type i membrane protein.
IMAGE:525246	ITGA2	ITGA2 || Integrin, alpha 2 (CD49B, alpha 2 subunit of VLA-2 receptor) || 106908	Adeno cluster	Hs.482077	ITGA2 encodes integrin alpha chain 2. Integrins are heterodimeric integral membrane proteins composed of an alpha chain and a beta chain. The I-domain containing alpha integrin 2 combines with beta integrin 1 to form a collagen-binding integrin referred t	type i membrane protein.
IMAGE:1623955	ITGA2	ITGA2 || Integrin, alpha 2 (CD49B, alpha 2 subunit of VLA-2 receptor) || 308597	Adeno cluster	Hs.482077	ITGA2 encodes integrin alpha chain 2. Integrins are heterodimeric integral membrane proteins composed of an alpha chain and a beta chain. The I-domain containing alpha integrin 2 combines with beta integrin 1 to form a collagen-binding integrin referred t	type i membrane protein.
IMAGE:726144	ITGA3	ITGA3 || Integrin, alpha 3 (antigen CD49C, alpha 3 subunit of VLA-3 receptor) || 105229	Adeno cluster	Hs.265829	ITGA3 encodes the integrin alpha 3 chain. Integrins are heterodimeric integral membrane proteins composed of an alpha chain and a beta chain. Alpha chain 3 undergoes post-translational cleavage in the extracellular domain to yield disulfide-linked light a	type i membrane protein.
IMAGE:526134	ITGB4	ITGB4 || Integrin, beta 4 || 100196	Adeno cluster	Hs.370255	Integrins are heterodimers comprised of alpha and beta subunits, that are noncovalently associated transmembrane glycoprotein receptors. Different combinations of alpha and beta polypeptides form complexes that vary in their ligand-binding specificities.	type i membrane protein.
IMAGE:811096	ITGB4	ITGB4 || Integrin, beta 4 || 116083	Adeno cluster	Hs.370255	Integrins are heterodimers comprised of alpha and beta subunits, that are noncovalently associated transmembrane glycoprotein receptors. Different combinations of alpha and beta polypeptides form complexes that vary in their ligand-binding specificities.	type i membrane protein.
IMAGE:841207	ITGB6	ITGB6 || Integrin, beta 6 || 116343	Adeno cluster	Hs.470399		type i membrane protein.
IMAGE:244703	ITGBL1	ITGBL1 || Integrin, beta-like 1 (with EGF-like repeat domains) || 104192	Adeno cluster	Hs.508597
IMAGE:435953	ITPR3	ITPR3 || Inositol 1,4,5-triphosphate receptor, type 3 || 105346	Adeno cluster	Hs.65758		integral membrane protein. endoplasmic reticulum.
IMAGE:288896	KCNK1	KCNK1 || Potassium channel, subfamily K, member 1 || 101119	Adeno cluster	Hs.208544	This gene encodes one of the members of the superfamily of potassium channel proteins containing two pore-forming P domains. The product of this gene has not been shown to be a functional channel, however, it may require other non-pore-forming proteins fo	integral membrane protein (potential).
IMAGE:756708	KCNN4	KCNN4 || Potassium intermediate/small conductance calcium-activated channel, subfamily N, member 4 || 100967	Adeno cluster	Hs.10082	The protein encoded by this gene is part of a potentially heterotetrameric voltage-independent potassium channel that is activated by intracellular calcium. Activation is followed by membrane hyperpolarization, which promotes calcium influx. The encoded p	integral membrane protein.
IMAGE:132711	KLF5	|| || 245567	Adeno cluster	Hs.508234	This gene encodes a member of the Kruppel-like factor subfamily of zinc finger proteins. Since the protein localizes to the nucleus and binds the epidermal growth factor response element, it is thought to be a transcription factor.	nuclear.
IMAGE:342008	KRT13	KRT13 || Keratin 13 || 104170	Adeno cluster	Hs.463032	The protein encoded by this gene is a member of the keratin gene family. The keratins are intermediate filament proteins responsible for the structural integrity of epithelial cells and are subdivided into cytokeratins and hair keratins. Most of the type
IMAGE:327676	KRT13	KRT13 || Keratin 13 || 107789	Adeno cluster	Hs.463032	The protein encoded by this gene is a member of the keratin gene family. The keratins are intermediate filament proteins responsible for the structural integrity of epithelial cells and are subdivided into cytokeratins and hair keratins. Most of the type
IMAGE:1474900	KRT15	KRT15 || Keratin 15 || 224826	Adeno cluster	Hs.80342	The protein encoded by this gene is a member of the keratin gene family. The keratins are intermediate filament proteins responsible for the structural integrity of epithelial cells and are subdivided into cytokeratins and hair keratins. Most of the type
IMAGE:591265	KRT17	KRT17 || Keratin 17 || 105185	Adeno cluster	Hs.2785	KRT17 encodes the type I intermediate filament chain keratin 17, expressed in nail bed, hair follicle, sebaceous glands, and other epidermal appendages. Mutations in this gene lead to Jackson-Lawler type pachyonychia congenita and steatocystoma multiplex.
IMAGE:366889	KRT17	KRT17 || Keratin 17 || 119385	Adeno cluster	Hs.2785	KRT17 encodes the type I intermediate filament chain keratin 17, expressed in nail bed, hair follicle, sebaceous glands, and other epidermal appendages. Mutations in this gene lead to Jackson-Lawler type pachyonychia congenita and steatocystoma multiplex.
IMAGE:810131	KRT19	KRT19 || Keratin 19 || 102332	Adeno cluster	Hs.514167	The protein encoded by this gene is a member of the keratin family. The keratins are intermediate filament proteins responsible for the structural integrity of epithelial cells and are subdivided into cytokeratins and hair keratins. The type I cytokeratin
IMAGE:510466	KRT19	KRT19 || Keratin 19 || 116089	Adeno cluster	Hs.514167	The protein encoded by this gene is a member of the keratin family. The keratins are intermediate filament proteins responsible for the structural integrity of epithelial cells and are subdivided into cytokeratins and hair keratins. The type I cytokeratin
IMAGE:1486118	KRT6B	KRT6B || Keratin 6B || 223111	Adeno cluster	Hs.524438	The protein encoded by this gene is a member of the keratin gene family. The type II cytokeratins consist of basic or neutral proteins which are arranged in pairs of heterotypic keratin chains coexpressed during differentiation of simple and stratified ep
IMAGE:843321	KRT7	KRT7 || Keratin 7 || 99448	Adeno cluster	Hs.411501	The protein encoded by this gene is a member of the keratin gene family. The type II cytokeratins consist of basic or neutral proteins which are arranged in pairs of heterotypic keratin chains coexpressed during differentiation of simple and stratified ep
IMAGE:362059	LAMA3	LAMA3 || Laminin, alpha 3 || 102913	Adeno cluster	Hs.436367	Laminins are basement membrane components thought to mediate the attachment, migration and organization of cells into tissues during embryonic development by interacting with other extracellular matrix components. The protein encoded by this gene is the a	secreted; extracellular. found in the basement membranes (major component).
IMAGE:460403	LAMC2	LAMC2 || Laminin, gamma 2 || 113623	Adeno cluster	Hs.530509	Laminins, a family of extracellular matrix glycoproteins, are the major noncollagenous constituent of basement membranes. They have been implicated in a wide variety of biological processes including cell adhesion, differentiation, migration, signaling,	secreted; extracellular; found in the basement membranes (major component).
IMAGE:741497	LCN2	LCN2 || Lipocalin 2 (oncogene 24p3) || 106668	Adeno cluster	Hs.204238		secreted.
IMAGE:855910	LGALS3	LGALS3 || Lectin, galactoside-binding, soluble, 3 (galectin 3) || 112326	Adeno cluster	Hs.531081		nuclear. cytoplasmic in adenomas and carcinomas.
IMAGE:511045	LGALS4	LGALS4 || Lectin, galactoside-binding, soluble, 4 (galectin 4) || 113631	Adeno cluster	Hs.5302	The galectins are a family of beta-galactoside-binding proteins implicated in modulating cell-cell and cell-matrix interactions. LGALS4 is an S-type lectin that is strongly underexpressed in colorectal cancer. The 323-amino acid LGALS4 protein contains 2
IMAGE:586685	LGALS4	LGALS4 || Lectin, galactoside-binding, soluble, 4 (galectin 4) || 117859	Adeno cluster	Hs.5302	The galectins are a family of beta-galactoside-binding proteins implicated in modulating cell-cell and cell-matrix interactions. LGALS4 is an S-type lectin that is strongly underexpressed in colorectal cancer. The 323-amino acid LGALS4 protein contains 2
IMAGE:511068	LGALS4	LGALS4 || Lectin, galactoside-binding, soluble, 4 (galectin 4) || 98629	Adeno cluster	Hs.5302	The galectins are a family of beta-galactoside-binding proteins implicated in modulating cell-cell and cell-matrix interactions. LGALS4 is an S-type lectin that is strongly underexpressed in colorectal cancer. The 323-amino acid LGALS4 protein contains 2
IMAGE:511901	LIPH	LIPH || Lipase, member H || 107386	Adeno cluster	Hs.68864	This gene encodes a membrane-bound member of the mammalian triglyceride lipase family. It catalyzes the production of 2-acyl lysophosphatidic acid (LPA), which is a lipid mediator with diverse biological properties that include platelet aggregation, smoot
IMAGE:587388	LIPH	LIPH || Lipase, member H || 115883	Adeno cluster	Hs.68864	This gene encodes a membrane-bound member of the mammalian triglyceride lipase family. It catalyzes the production of 2-acyl lysophosphatidic acid (LPA), which is a lipid mediator with diverse biological properties that include platelet aggregation, smoot
IMAGE:51582	LMO7	LMO7 || LIM domain 7 || 106357	Adeno cluster	Hs.207631	This gene encodes a protein containing a calponin homology (CH) domain, a PDZ domain, and a LIM domain. An F-box (FBX) domain is present in alternative splice variants. Members of the LIM protein family carry the LIM domain, a unique cysteine-rich zinc-bi
IMAGE:429186	LMO7	LMO7 || LIM domain 7 || 98897	Adeno cluster	Hs.207631	This gene encodes a protein containing a calponin homology (CH) domain, a PDZ domain, and a LIM domain. An F-box (FBX) domain is present in alternative splice variants. Members of the LIM protein family carry the LIM domain, a unique cysteine-rich zinc-bi
IMAGE:471823	LOC254531	LOC254531 || PLSC domain containing protein || 236906	Adeno cluster	Hs.352614
IMAGE:131318	LOC55971	LOC55971 || BAI1-associated protein 2-like 1 || 104882	Adeno cluster	Hs.489237
IMAGE:565319	MAL2	MAL2 || Mal, T-cell differentiation protein 2 || 308657	Adeno cluster	Hs.201083		integral membrane protein (potential).
IMAGE:626841	MET	MET || Met proto-oncogene (hepatocyte growth factor receptor) || 118174	Adeno cluster	Hs.132966	The proto-oncogene MET product is the hepatocyte growth factor receptor and encodes tyrosine-kinase activity. The primary single chain precursor protein is post-translationally cleaved to produce the alpha and beta subunits, which are disulfide linked to	type i membrane protein.
IMAGE:81394	MGLL	MGLL || Monoglyceride lipase || 111083	Adeno cluster	Hs.277035
IMAGE:1558642	MLPH	MLPH || Melanophilin || 224276	Adeno cluster	Hs.102406
IMAGE:270505	MMP14	MMP14 || Matrix metalloproteinase 14 (membrane-inserted) || 101816	Adeno cluster	Hs.2399	Proteins of the matrix metalloproteinase (MMP) family are involved in the breakdown of extracellular matrix in normal physiological processes, such as embryonic development, reproduction, and tissue remodeling, as well as in disease processes, such as art	type i membrane protein (potential).
IMAGE:843028	MSLN	MSLN || Mesothelin || 112298	Adeno cluster	Hs.408488	An antibody that reacts with ovarian cancers and mesotheliomas was used to isolate a cell surface antigen named mesothelin. Although the function of mesothelin is unknown, it may play a role in cellular adhesion and is present on mesothelium, mesotheliom	attached to the membrane by a gpi-anchor. not shed to the serum of cancer patients.
IMAGE:1669232	MSLN	MSLN || Mesothelin || 308694	Adeno cluster	Hs.408488	An antibody that reacts with ovarian cancers and mesotheliomas was used to isolate a cell surface antigen named mesothelin. Although the function of mesothelin is unknown, it may play a role in cellular adhesion and is present on mesothelium, mesotheliom	attached to the membrane by a gpi-anchor. not shed to the serum of cancer patients.
IMAGE:586698	MST1R	MST1R || Macrophage stimulating 1 receptor (c-met-related tyrosine kinase) || 115916	Adeno cluster	Hs.517973		type i membrane protein.
IMAGE:1161662	MUC13	MUC13 || Mucin 13, epithelial transmembrane || 104347	Adeno cluster	Hs.5940
IMAGE:592592	MUC5AC	MUC5AC || Mucin 5, subtypes A and C, tracheobronchial/gastric || 99925	Adeno cluster	Hs.534332		secreted.
IMAGE:1420527	MUC5B	MUC5B || Mucin 5, subtype B, tracheobronchial || 221785	Adeno cluster	Hs.523395
IMAGE:611209	multiple Unigene clusters	|| **CDNA: FLJ23585 fis, clone LNG14352 || 116411	Adeno cluster	In multiple clusters
IMAGE:118518	multiple Unigene clusters	ANXA8 || **Annexin A8 || 113476	Adeno cluster	In multiple clusters
IMAGE:513077	multiple Unigene clusters	CD47 || **CD47 antigen (Rh-related antigen, integrin-associated signal transducer) || 101681	Adeno cluster	In multiple clusters
IMAGE:25154	multiple Unigene clusters	HSGT1 || Suppressor of S. cerevisiae gcr2 || 249100	Adeno cluster	In multiple clusters
IMAGE:257323	multiple Unigene clusters	LOC58489 || **Hypothetical protein from EUROIMAGE 588495 || 220955	Adeno cluster	In multiple clusters
IMAGE:143287	multiple Unigene clusters	PSG11 || **Pregnancy specific beta-1-glycoprotein 11 || 110819	Adeno cluster	In multiple clusters
IMAGE:1472405	multiple Unigene clusters	S100A10 || **S100 calcium binding protein A10 (annexin II ligand, calpactin I, light polypeptide (p11)) || 104759	Adeno cluster	In multiple clusters
IMAGE:308004	NPR3	NPR3 || Natriuretic peptide receptor C/guanylate cyclase C (atrionatriuretic peptide receptor C) || 119138	Adeno cluster	Hs.237028	The family of natriuretic peptides (see MIM 108780) elicit a number of vascular, renal, and endocrine effects that are important in the maintenance of blood pressure and extracellular fluid volume. These effects are mediated by specific binding of the pep	type i membrane protein.
IMAGE:813387	NQO1	NQO1 || NAD(P)H dehydrogenase, quinone 1 || 104517	Adeno cluster	Hs.406515		cytoplasmic.
IMAGE:277848	OIP106	OIP106 || OGT(O-Glc-NAc transferase)-interacting protein 106 KDa || 224407	Adeno cluster	Hs.535711
IMAGE:842762	OSBPL10	OSBPL10 || Oxysterol binding protein-like 10 || 105371	Adeno cluster	Hs.150122	This gene encodes a member of the oxysterol-binding protein (OSBP) family, a group of intracellular lipid receptors. Like most members, the encoded protein contains an N-terminal pleckstrin homology domain and a highly conserved C-terminal OSBP-like stero
IMAGE:151597	OSBPL10	OSBPL10 || Oxysterol binding protein-like 10 || 106081	Adeno cluster	Hs.150122	This gene encodes a member of the oxysterol-binding protein (OSBP) family, a group of intracellular lipid receptors. Like most members, the encoded protein contains an N-terminal pleckstrin homology domain and a highly conserved C-terminal OSBP-like stero
IMAGE:915612	PCANAP6	PCANAP6 || Prostate cancer associated protein 6 || 103516	Adeno cluster	Hs.278695
IMAGE:145491	PCDH1	PCDH1 || Protocadherin 1 (cadherin-like 1) || 223043	Adeno cluster	Hs.79769	This gene belongs to the protocadherin subfamily within the cadherin superfamily. The encoded protein is a membrane protein found at cell-cell boundaries. It is involved in neural cell adhesion, suggesting a possible role in neuronal development. The prot	type i membrane protein. found at cell-cell boundaries and probably at cell-matrix boundaries.
IMAGE:753028	PCDH7	PCDH7 || BH-protocadherin (brain-heart) || 109841	Adeno cluster	Hs.479439	This gene belongs to the protocadherin gene family, a subfamily of the cadherin superfamily. The gene encodes a protein with an extracellular domain containing 7 cadherin repeats. The gene product is an integral membrane protein that is thought to functio	type i membrane protein.
IMAGE:773573	PCDH7	PCDH7 || BH-protocadherin (brain-heart) || 118176	Adeno cluster	Hs.479439	This gene belongs to the protocadherin gene family, a subfamily of the cadherin superfamily. The gene encodes a protein with an extracellular domain containing 7 cadherin repeats. The gene product is an integral membrane protein that is thought to functio	type i membrane protein.
IMAGE:2213824	PI3	PI3 || Protease inhibitor 3, skin-derived (SKALP) || 315160	Adeno cluster	Hs.112341	This gene encodes an elastase-specific inhibitor, which contains a WAP-type four-disulfide core (WFDC) domain, and is thus a member of the WFDC domain family. Most WFDC gene members are localized to chromosome 20q12-q13 in two clusters: centromeric and te	secreted.
IMAGE:491644	PLAC8	PLAC8 || Placenta-specific 8 || 104226	Adeno cluster	Hs.546392
IMAGE:813841	PLAT	PLAT || Plasminogen activator, tissue || 114914	Adeno cluster	Hs.491582	This gene encodes tissue-type plasminogen activator, a secreted serine protease which converts the proenzyme plasminogen to plasmin, a fibrinolytic enzyme. Tissue-type plasminogen activator is synthesized as a single chain which is cleaved by plasmin to a	secreted; extracellular.
IMAGE:453710	PLEK2	PLEK2 || Pleckstrin 2 || 224262	Adeno cluster	Hs.170473
IMAGE:856115	PSCA	PSCA || Prostate stem cell antigen || 226312	Adeno cluster	Hs.379010		attached to the membrane by a gpi-anchor.
IMAGE:199635	PSG1	PSG1 || Pregnancy specific beta-1-glycoprotein 1 || 113197	Adeno cluster	Hs.466848		secreted (potential).
IMAGE:120189	PSG1	PSG1 || Pregnancy specific beta-1-glycoprotein 1 || 113694	Adeno cluster	Hs.466848		secreted (potential).
IMAGE:1698405	PVRL4	PVRL4 || Poliovirus receptor-related 4 || 313825	Adeno cluster	Hs.492490
IMAGE:795446	ROPN1L	ROPN1L || Ropporin 1-like || 117186	Adeno cluster	Hs.381089	The protein encoded by this gene is a sperm protein, which interacts with A-kinase anchoring protein, AKAP3, through the amphipathic helix region of AKAP3. Type II regulatory subunit of cAMP-dependent protein kinase (PKARII) also binds to this helix domai
IMAGE:756595	S100A10	S100A10 || S100 calcium binding protein A10 (annexin II ligand, calpactin I, light polypeptide (p11)) || 119597	Adeno cluster	Hs.143873	The protein encoded by this gene is a member of the S100 family of proteins containing 2 EF-hand calcium-binding motifs. S100 proteins are localized in the cytoplasm and/or nucleus of a wide range of cells, and involved in the regulation of a number of ce
IMAGE:810612	S100A11	S100A11 || S100 calcium binding protein A11 (calgizzarin) || 119990	Adeno cluster	Hs.417004	The protein encoded by this gene is a member of the S100 family of proteins containing 2 EF-hand calcium-binding motifs. S100 proteins are localized in the cytoplasm and/or nucleus of a wide range of cells, and involved in the regulation of a number of ce
IMAGE:810813	S100A2	S100A2 || S100 calcium binding protein A2 || 98494	Adeno cluster	Hs.516484	The protein encoded by this gene is a member of the S100 family of proteins containing 2 EF-hand calcium-binding motifs. S100 proteins are localized in the cytoplasm and/or nucleus of a wide range of cells, and involved in the regulation of a number of ce
IMAGE:135221	S100P	S100P || S100 calcium binding protein P || 106050	Adeno cluster	Hs.2962	The protein encoded by this gene is a member of the S100 family of proteins containing 2 EF-hand calcium-binding motifs. S100 proteins are localized in the cytoplasm and/or nucleus of a wide range of cells, and involved in the regulation of a number of ce
IMAGE:1568655	SCUBE3	SCUBE3 || Signal peptide, CUB domain, EGF-like 3 || 100240	Adeno cluster	Hs.12923
IMAGE:1909210	SCUBE3	SCUBE3 || Signal peptide, CUB domain, EGF-like 3 || 313703	Adeno cluster	Hs.12923
IMAGE:525926	SDC1	SDC1 || Syndecan 1 || 119785	Adeno cluster	Hs.224607	The protein encoded by this gene is a transmembrane (type I) heparan sulfate proteoglycan and is a member of the syndecan proteoglycan family. The syndecans mediate cell binding, cell signaling, and cytoskeletal organization and syndecan receptors are req	type i membrane protein.
IMAGE:1635538	SDC1	SDC1 || Syndecan 1 || 310273	Adeno cluster	Hs.224607	The protein encoded by this gene is a transmembrane (type I) heparan sulfate proteoglycan and is a member of the syndecan proteoglycan family. The syndecans mediate cell binding, cell signaling, and cytoskeletal organization and syndecan receptors are req	type i membrane protein.
IMAGE:1555478	SDCBP2	SDCBP2 || Syndecan binding protein (syntenin) 2 || 221782	Adeno cluster	Hs.516836
IMAGE:2027515	SFN	SFN || Stratifin || 309387	Adeno cluster	Hs.523718		cytoplasmic or may be secreted by a non- classical secretory pathway.
IMAGE:1418621	SIAT7A	SIAT7A || ST6 (alpha-N-acetyl-neuraminyl-2,3-beta-galactosyl-1,3)-N-acetylgalactosaminide alpha-2,6-sialyltransferase 1 || 221061	Adeno cluster	Hs.105352
IMAGE:207358	SLC2A1	SLC2A1 || Solute carrier family 2 (facilitated glucose transporter), member 1 || 102645	Adeno cluster	Hs.473721	Glucose transporters are integral membrane glycoproteins involved in transporting glucose into most cells. GLUT1 is a major glucose transporter in the mammalian blood-brain barrier. It is present at high levels in primate erythrocytes and brain endothelia	integral membrane protein. localizes primarily at the cell surface (by similarity).
IMAGE:25389	SLC2A1	SLC2A1 || Solute carrier family 2 (facilitated glucose transporter), member 1 || 222483	Adeno cluster	Hs.473721	Glucose transporters are integral membrane glycoproteins involved in transporting glucose into most cells. GLUT1 is a major glucose transporter in the mammalian blood-brain barrier. It is present at high levels in primate erythrocytes and brain endothelia	integral membrane protein. localizes primarily at the cell surface (by similarity).
IMAGE:453589	SLC2A1	SLC2A1 || Solute carrier family 2 (facilitated glucose transporter), member 1 || 225990	Adeno cluster	Hs.473721	Glucose transporters are integral membrane glycoproteins involved in transporting glucose into most cells. GLUT1 is a major glucose transporter in the mammalian blood-brain barrier. It is present at high levels in primate erythrocytes and brain endothelia	integral membrane protein. localizes primarily at the cell surface (by similarity).
IMAGE:366950	SLPI	SLPI || Secretory leukocyte protease inhibitor (antileukoproteinase) || 117800	Adeno cluster	Hs.517070	This gene encodes a secreted inhibitor which protects epithelial tissues from serine proteases. It is found in various secretions including seminal plasma, cervical mucus, and bronchial secretions, and has affinity for trypsin, leukocyte elastase, and ca	secreted.
IMAGE:366902	SLPI	SLPI || Secretory leukocyte protease inhibitor (antileukoproteinase) || 307304	Adeno cluster	Hs.517070	This gene encodes a secreted inhibitor which protects epithelial tissues from serine proteases. It is found in various secretions including seminal plasma, cervical mucus, and bronchial secretions, and has affinity for trypsin, leukocyte elastase, and ca	secreted.
IMAGE:813614	SPRR1B	SPRR1B || Small proline-rich protein 1B (cornifin) || 115389	Adeno cluster	Hs.1076		cytoplasmic.
IMAGE:135454	STRA6	STRA6 || Stimulated by retinoic acid gene 6 homolog (mouse) || 119045	Adeno cluster	Hs.24553
IMAGE:417508	SULT1C1	SULT1C1 || Sulfotransferase family, cytosolic, 1C, member 1 || 117976	Adeno cluster	Hs.436123	Sulfotransferase enzymes catalyze the sulfate conjugation of many hormones, neurotransmitters, drugs, and xenobiotic compounds. These cytosolic enzymes are different in their tissue distributions and substrate specificities. The gene structure (number and	cytoplasmic.
IMAGE:487932	SYTL2	SYTL2 || Synaptotagmin-like 2 || 220140	Adeno cluster	Hs.369520	The protein encoded by this gene is a synaptotagmin-like protein (SLP) that belongs to a C2 domain-containing protein family. The SLP homology domain (SHD) of this protein has been shown to specifically bind the GTP-bound form of Ras-related protein Rab-2
IMAGE:826194	SYTL2	SYTL2 || Synaptotagmin-like 2 || 222583	Adeno cluster	Hs.369520	The protein encoded by this gene is a synaptotagmin-like protein (SLP) that belongs to a C2 domain-containing protein family. The SLP homology domain (SHD) of this protein has been shown to specifically bind the GTP-bound form of Ras-related protein Rab-2
IMAGE:137387	TFAP2A	TFAP2A || Transcription factor AP-2 alpha (activating enhancer binding protein 2 alpha) || 98722	Adeno cluster	Hs.519880	AP2-alpha is a 52-kD retinoic acid-inducible and developmentally regulated activator of transcription that binds to a consensus DNA-binding sequence CCCCAGGC in the SV40 and metallothionein (MIM 156350) promoters.[supplied by OMIM]	nuclear.
IMAGE:509731	TM4SF3	TM4SF3 || Transmembrane 4 superfamily member 3 || 104425	Adeno cluster	Hs.170563	The protein encoded by this gene is a member of the transmembrane 4 superfamily, also known as the tetraspanin family. Most of these members are cell-surface proteins that are characterized by the presence of four hydrophobic domains. The proteins mediate	integral membrane protein.
IMAGE:594770	TMC5	TMC5 || Transmembrane channel-like 5 || 309949	Adeno cluster	Hs.115838
IMAGE:742679	TMEM16A	TMEM16A || Transmembrane protein 16A || 108758	Adeno cluster	Hs.503074
IMAGE:510069	TMPRSS4	TMPRSS4 || Transmembrane protease, serine 4 || 112920	Adeno cluster	Hs.161985	This gene encodes a member of the serine protease family. Serine proteases are known to be involved in a variety of biological processes, whose malfunction often leads to human diseases and disorders. This gene was identified as a gene overexpressed in pa
IMAGE:377275	TRIM29	TRIM29 || Tripartite motif-containing 29 || 107602	Adeno cluster	Hs.504115	The protein encoded by this gene belongs to the TRIM protein family. It has multiple zinc finger motifs and a leucine zipper motif. It has been proposed to form homo- or heterodimers which are involved in nucleic acid binding. Thus, it may act as a transc
IMAGE:510528	TRIM31	TRIM31 || Tripartite motif-containing 31 || 109073	Adeno cluster	Hs.493275	The protein encoded by this gene is a member of the tripartite motif (TRIM) family. The TRIM motif includes three zinc-binding domains, a RING, a B-box type 1 and a B-box type 2, and a coiled-coil region. The protein localizes to both the cytoplasm and th
IMAGE:786675	WFDC2	WFDC2 || WAP four-disulfide core domain 2 || 116812	Adeno cluster	Hs.2719	This gene generates 5 alternatively spliced transcript variants, which encode 5 different protein isoforms. These isoforms contain one or two WAP-type four-disulfide core (WFDC) domains, and are thus members of the WFDC domain family. The WFDC domain, or	secreted (potential).
IMAGE:1457276		|| CDNA clone IMAGE:6025865, partial cds || 226507	Adeno cluster	Hs.194691
IMAGE:211758		|| CDNA: FLJ22256 fis, clone HRC02860 || 118589	Adeno cluster	Hs.288741
IMAGE:447520		|| Homo sapiens, Similar to unnamed HERV-H protein, clone IMAGE:3996038, mRNA || 222748	Adeno cluster	Hs.515223
IMAGE:1323737		|| Transcribed locus || 104254	Adeno cluster	Hs.552449
IMAGE:770334		|| Transcribed locus || 114513	Adeno cluster	Hs.540231
IMAGE:1604735		|| Transcribed locus, weakly similar to XP_211291.3 hypothetical protein LOC283994 [Homo sapiens] || 105650	Adeno cluster	Hs.281314
IMAGE:666879		ANXA8 || Annexin A8 || 99723	Adeno cluster	Hs.524293
IMAGE:2019469		CKMT1 || Creatine kinase, mitochondrial 1 (ubiquitous) || 309014	Adeno cluster	Hs.425633	Mitochondrial creatine (MtCK) kinase is responsible for the transfer of high energy phosphate from mitochondria to the cytosolic carrier, creatine. It belongs to the creatine kinase isoenzyme family. It exists as two isoenzymes, sarcomeric MtCK and ubiqui
IMAGE:289337	IGH@	IGH@ || Immunoglobulin heavy constant gamma 2 (G2m marker) || 105637	Lymphocyte	Hs.510635	Immunoglobulins recognize foreign antigens and initiate immune responses such as phagocytosis and the complement system. Each immunoglobulin molecule consists of two identical heavy chains and two identical light chains. This region represents the germlin
IMAGE:80796	IGLC2	IGLC2 || Immunoglobulin lambda variable 3-21 || 106773	Lymphocyte	Hs.449585
IMAGE:66560	IGLC2	IGLC2 || Immunoglobulin lambda variable 3-21 || 116165	Lymphocyte	Hs.449585
IMAGE:154809	IGLC2	IGLC2 || Immunoglobulin lambda variable 3-21 || 116416	Lymphocyte	Hs.449585
IMAGE:236124	IGLC2	IGLC2 || Immunoglobulin lambda variable 3-21 || 117053	Lymphocyte	Hs.449585
IMAGE:344134	IGLL1	IGLL1 || Immunoglobulin lambda-like polypeptide 1 || 114105	Lymphocyte	Hs.348935	The preB cell receptor is found on the surface of proB and preB cells, where it is involved in transduction of signals for cellular proliferation, differentiation from the proB cell to the preB cell stage, allelic exclusion at the Ig heavy chain gene locu
IMAGE:1584588	IGLV6-57	IGLV6-57 || Immunoglobulin lambda variable 6-57 || 308484	Lymphocyte	Hs.535668
IMAGE:155620	multiple Unigene clusters	IGLC2 || **Immunoglobulin lambda variable 3-21 || 116006	Lymphocyte	In multiple clusters
IMAGE:727147	SERPINB3	SERPINB3 || Serine (or cysteine) proteinase inhibitor, clade B (ovalbumin), member 3 || 120413	Lymphocyte	Hs.227948		cytoplasmic. seems to also be secreted in plasma by cancerous cells but at a low level.
IMAGE:118429	SWAP70	SWAP70 || SWAP-70 protein || 116179	Lymphocyte	Hs.153026
IMAGE:298417	TFF3	TFF3 || Trefoil factor 3 (intestinal) || 117726	Lymphocyte	Hs.82961	Members of the trefoil family are characterized by having at least one copy of the trefoil motif, a 40-amino acid domain that contains three conserved disulfides. They are stable secretory proteins expressed in gastrointestinal mucosa. Their functions are	secreted.
IMAGE:183811	TNFSF10	TNFSF10 || Tumor necrosis factor (ligand) superfamily, member 10 || 100532	Lymphocyte	Hs.478275	The protein encoded by this gene is a cytokine that belongs to the tumor necrosis factor (TNF) ligand family. This protein preferentially induces apoptosis in transformed and tumor cells, but does not appear to kill normal cells although it is expressed a	type ii membrane protein (potential).
IMAGE:485985	ACTA2	ACTA2 || Actin, alpha 2, smooth muscle, aorta || 114494	Stromal	Hs.500483	Actin alpha 2, the human aortic smooth muscle actin gene, is one of six different actin isoforms which have been identified. Actins are highly conserved proteins that are involved in cell motility, structure and integrity. Alpha actins are a major const
IMAGE:823851	AEBP1	AEBP1 || AE binding protein 1 || 100373	Stromal	Hs.439463	The adipocyte enhancer binding protein 1 is a transcriptional repressor with carboxypeptidase (CP) activity. This protein binds to a regulatory sequence, adipocyte enhancer 1 (AE-1), located in the proximal promoter region of the adipose P2 (aP2) gene, wh
IMAGE:204545	ANTXR1	ANTXR1 || Anthrax toxin receptor 1 || 103839	Stromal	Hs.165859	The protein encoded by this gene is a type I transmembrane protein and is a tumor-specific endothelial marker that has been implicated in colorectal cancer. This protein has been shown to also be a docking protein or receptor for Bacillus anthracis toxin,
IMAGE:144786	BGN	BGN || Biglycan || 111282	Stromal	Hs.821	The protein encoded by this gene is a small cellular or pericellular matrix proteoglycan that is closely related in structure to two other small proteoglycans, decorin and fibromodulin. The encoded protein and decorin are thought to be the result of a gen	secreted; extracellular matrix (by similarity).
IMAGE:309499	C7orf10	C7orf10 || Chromosome 7 open reading frame 10 || 101017	Stromal	Hs.161916
IMAGE:491113	CDH11	CDH11 || Cadherin 11, type 2, OB-cadherin (osteoblast) || 100977	Stromal	Hs.116471	This gene encodes a type II classical cadherin from the cadherin superfamily, integral membrane proteins that mediate calcium-dependent cell-cell adhesion. Mature cadherin proteins are composed of a large N-terminal extracellular domain, a single membrane	type i membrane protein.
IMAGE:1893136	CDH11	CDH11 || Cadherin 11, type 2, OB-cadherin (osteoblast) || 313617	Stromal	Hs.116471	This gene encodes a type II classical cadherin from the cadherin superfamily, integral membrane proteins that mediate calcium-dependent cell-cell adhesion. Mature cadherin proteins are composed of a large N-terminal extracellular domain, a single membrane	type i membrane protein.
IMAGE:251685	CDH11	CDH11 || Cadherin 11, type 2, OB-cadherin (osteoblast) || 98823	Stromal	Hs.116471	This gene encodes a type II classical cadherin from the cadherin superfamily, integral membrane proteins that mediate calcium-dependent cell-cell adhesion. Mature cadherin proteins are composed of a large N-terminal extracellular domain, a single membrane	type i membrane protein.
IMAGE:134783	COL11A1	COL11A1 || Collagen, type XI, alpha 1 || 111093	Stromal	Hs.523446	This gene encodes one of the two alpha chains of type XI collagen, a minor fibrillar collagen. Type XI collagen is a heterotrimer but the third alpha chain is a post-translationally modified alpha 1 type II chain. Mutations in this gene are associated wit
IMAGE:796711	COL11A1	COL11A1 || Collagen, type XI, alpha 1 || 119896	Stromal	Hs.523446	This gene encodes one of the two alpha chains of type XI collagen, a minor fibrillar collagen. Type XI collagen is a heterotrimer but the third alpha chain is a post-translationally modified alpha 1 type II chain. Mutations in this gene are associated wit
IMAGE:786609	COL12A1	COL12A1 || Collagen, type XII, alpha 1 || 107265	Stromal	Hs.101302	This gene encodes the alpha chain of type XII collagen, a member of the FACIT (fibril-associated collagens with interrupted triple helices) collagen family. Type XII collagen is a homotrimer found in association with type I collagen, an association that i
IMAGE:488258	COL16A1	COL16A1 || Collagen, type XVI, alpha 1 || 309218	Stromal	Hs.368921	This gene encodes the alpha chain of type XVI collagen, a member of the FACIT collagen family (fibril-associated collagens with interrupted helices). Members of this collagen family are found in association with fibril-forming collagens such as type I and
IMAGE:418193	COL1A1	COL1A1 || Collagen, type I, alpha 1 || 102573	Stromal	Hs.172928	This gene encodes the major component of type I collagen, the fibrillar collagen found in most connective tissues, and the only component of the collagen found in cartilage. Mutations in this gene are associated with osteogenesis imperfecta, Ehlers-Danlos
IMAGE:839991	COL1A2	COL1A2 || Collagen, type I, alpha 2 || 105119	Stromal	Hs.489142	This gene encodes one of the chains for type I collagen, the fibrillar collagen found in most connective tissues. Mutations in this gene are associated with osteogenesis imperfecta, Ehlers-Danlos syndrome, idiopathic osteoporosis, and atypical Marfan synd
IMAGE:414994	COL1A2	COL1A2 || Collagen, type I, alpha 2 || 105845	Stromal	Hs.489142	This gene encodes one of the chains for type I collagen, the fibrillar collagen found in most connective tissues. Mutations in this gene are associated with osteogenesis imperfecta, Ehlers-Danlos syndrome, idiopathic osteoporosis, and atypical Marfan synd
IMAGE:488370	COL3A1	COL3A1 || Collagen, type III, alpha 1 (Ehlers-Danlos syndrome type IV, autosomal dominant) || 103176	Stromal	Hs.443625	This gene encodes a fibrillar collagen that is found in extensible connective tissues such as skin, lung, and the vascular system, frequently in association with type I collagen. Mutations in this gene are associated with Ehlers-Danlos syndrome type IV, a
IMAGE:122159	COL3A1	COL3A1 || Collagen, type III, alpha 1 (Ehlers-Danlos syndrome type IV, autosomal dominant) || 108262	Stromal	Hs.443625	This gene encodes a fibrillar collagen that is found in extensible connective tissues such as skin, lung, and the vascular system, frequently in association with type I collagen. Mutations in this gene are associated with Ehlers-Danlos syndrome type IV, a
IMAGE:2256743	COL3A1	COL3A1 || Collagen, type III, alpha 1 (Ehlers-Danlos syndrome type IV, autosomal dominant) || 111790	Stromal	Hs.443625	This gene encodes a fibrillar collagen that is found in extensible connective tissues such as skin, lung, and the vascular system, frequently in association with type I collagen. Mutations in this gene are associated with Ehlers-Danlos syndrome type IV, a
IMAGE:843222	COL5A1	COL5A1 || Collagen, type V, alpha 1 || 309548	Stromal	Hs.210283	This gene encodes an alpha chain for one of the low abundance fibrillar collagens. Fibrillar collagen molecules are trimers that can be composed of one or more types of alpha chains. Type V collagen is found in tissues containing type I collagen and appea
IMAGE:1091502	COL5A2	COL5A2 || Collagen, type V, alpha 2 || 119714	Stromal	Hs.445827	This gene encodes an alpha chain for one of the low abundance fibrillar collagens. Fibrillar collagen molecules are trimers that can be composed of one or more types of alpha chains. Type V collagen is found in tissues containing type I collagen and appea
IMAGE:1434897	COL5A2	COL5A2 || Collagen, type V, alpha 2 || 309448	Stromal	Hs.445827	This gene encodes an alpha chain for one of the low abundance fibrillar collagens. Fibrillar collagen molecules are trimers that can be composed of one or more types of alpha chains. Type V collagen is found in tissues containing type I collagen and appea
IMAGE:281908	COL8A1	COL8A1 || Collagen, type VIII, alpha 1 || 222543	Stromal	Hs.134830	This gene encodes one of the two alpha chains of type VIII collagen. The gene product is a short chain collagen and a major component of the basement membrane of the corneal endothelium. The type VIII collagen fibril can be either a homo- or a heterotrime
IMAGE:1026766	COL8A1	COL8A1 || Collagen, type VIII, alpha 1 || 319726	Stromal	Hs.134830	This gene encodes one of the two alpha chains of type VIII collagen. The gene product is a short chain collagen and a major component of the basement membrane of the corneal endothelium. The type VIII collagen fibril can be either a homo- or a heterotrime
IMAGE:867606	COL8A2	COL8A2 || Collagen, type VIII, alpha 2 || 226943	Stromal	Hs.353001
IMAGE:309515	COMP	COMP || Cartilage oligomeric matrix protein || 114346	Stromal	Hs.1584	The protein encoded by this gene is a noncollagenous extracellular matrix (ECM) protein. It consists of five identical glycoprotein subunits, each with EGF-like and calcium-binding (thrombospondin-like) domains. Oligomerization results from formation of a	secreted.
IMAGE:897770	CRABP2	CRABP2 || Cellular retinoic acid binding protein 2 || 102191	Stromal	Hs.405662	A number of specific carrier proteins for members of the vitamin A family have been discovered. Cellular retinoic acid binding proteins (CRABP) are low molecular weight proteins whose precise function remains unknown. The inducibility of the CRABP2 gene	cytoplasmic.
IMAGE:489631	CSPG2	CSPG2 || Chondroitin sulfate proteoglycan 2 (versican) || 102967	Stromal	Hs.443681		secreted; extracellular matrix.
IMAGE:399898	CSPG2	CSPG2 || Chondroitin sulfate proteoglycan 2 (versican) || 107000	Stromal	Hs.443681		secreted; extracellular matrix.
IMAGE:377701	CSPG2	CSPG2 || Chondroitin sulfate proteoglycan 2 (versican) || 107937	Stromal	Hs.443681		secreted; extracellular matrix.
IMAGE:1435624	CSPG2	CSPG2 || Chondroitin sulfate proteoglycan 2 (versican) || 222670	Stromal	Hs.443681		secreted; extracellular matrix.
IMAGE:122321	CSPG2	CSPG2 || Chondroitin sulfate proteoglycan 2 (versican) || 226840	Stromal	Hs.443681		secreted; extracellular matrix.
IMAGE:753428	CTHRC1	CTHRC1 || Collagen triple helix repeat containing 1 || 220604	Stromal	Hs.405614
IMAGE:244147	Data not found	|| || 100311	Stromal	Data not found
IMAGE:898677	Data not found	|| || 100820	Stromal	Data not found
IMAGE:796505	Data not found	|| || 111639	Stromal	Data not found
IMAGE:153646	Data not found	|| || 223310	Stromal	Data not found
IMAGE:760299	DKK3	DKK3 || Dickkopf homolog 3 (Xenopus laevis) || 105080	Stromal	Hs.292156	This gene encodes a protein that is a member of the dickkopf family. The secreted protein contains two cysteine rich regions and is involved in embryonic development through its interactions with the Wnt signaling pathway. The expression of this gene is d
IMAGE:301122	ECM1	ECM1 || Extracellular matrix protein 1 || 116682	Stromal	Hs.81071	This gene encodes an extracellular protein containing motifs with a cysteine pattern characteristic of the cysteine pattern of the ligand-binding "double-loop" domains of the albumin protein family. This gene maps outside of the epidermal differentiation	secreted; extracellular.
IMAGE:772425	FAP	FAP || Fibroblast activation protein, alpha || 107998	Stromal	Hs.516493	The protein encoded by this gene is a homodimeric integral membrane gelatinase belonging to the serine protease family. It is selectively expressed in reactive stromal fibroblasts of epithelial cancers, granulation tissue of healing wounds, and malignant	type ii membrane protein. found in cell surface lamellipodia, invadopodia and on shed vesicles.
IMAGE:489129	FBN1	FBN1 || Fibrillin 1 (Marfan syndrome) || 102847	Stromal	Hs.146447	This gene encodes the fibrillin protein, an important component of extracellular microfibrils. The encoded protein is found in elastic and nonelastic connective tissues of the body. Mutations in this gene cause Marfan syndrome.
IMAGE:303139	FLJ14054	FLJ14054 || Hypothetical protein FLJ14054 || 113259	Stromal	Hs.13528
IMAGE:139009	FN1	FN1 || Fibronectin 1 || 104992	Stromal	Hs.203717	This gene encodes fibronectin, a glycoprotein present in a soluble dimeric form in plasma, and in a dimeric or multimeric form at the cell surface and in extracellular matrix. Fibronectin is involved in cell adhesion and migration processes including embr	secreted; extracellular matrix.
IMAGE:1870935	FN1	FN1 || Fibronectin 1 || 109983	Stromal	Hs.203717	This gene encodes fibronectin, a glycoprotein present in a soluble dimeric form in plasma, and in a dimeric or multimeric form at the cell surface and in extracellular matrix. Fibronectin is involved in cell adhesion and migration processes including embr	secreted; extracellular matrix.
IMAGE:1554962	FN1	FN1 || Fibronectin 1 || 314338	Stromal	Hs.203717	This gene encodes fibronectin, a glycoprotein present in a soluble dimeric form in plasma, and in a dimeric or multimeric form at the cell surface and in extracellular matrix. Fibronectin is involved in cell adhesion and migration processes including embr	secreted; extracellular matrix.
IMAGE:742132	G1P2	G1P2 || Interferon, alpha-inducible protein (clone IFI-15K) || 109909	Stromal	Hs.458485		cytoplasmic (ucrp conjugates seem to be noncovalently associated with the intermediate filaments and distributed in a punctate pattern) and secreted.
IMAGE:1637282	HK2	HK2 || Hexokinase 2 || 220846	Stromal	Hs.406266	Hexokinases phosphorylate glucose to produce glucose-6-phosphate, thus committing glucose to the glycolytic pathway. This gene encodes hexokinase 2, the predominant form found in skeletal muscle. It localizes to the outer membrane of mitochondria. Express	bound to the outer mitochondrial membrane. its hydrophobic n-terminal sequence may be involved in membrane binding (by similarity).
IMAGE:471568	HN1	HN1 || Hematological and neurological expressed 1 || 221265	Stromal	Hs.532803
IMAGE:795803	HN1	HN1 || Hematological and neurological expressed 1 || 99387	Stromal	Hs.532803
IMAGE:588915	IFI27	IFI27 || Interferon, alpha-inducible protein 27 || 102169	Stromal	Hs.532634		integral membrane protein (potential).
IMAGE:68049	IGFBP5	IGFBP5 || Insulin-like growth factor binding protein 5 || 100206	Stromal	Hs.369982		secreted.
IMAGE:45542	IGFBP5	IGFBP5 || Insulin-like growth factor binding protein 5 || 101312	Stromal	Hs.369982		secreted.
IMAGE:489384	IGFBP5	IGFBP5 || Insulin-like growth factor binding protein 5 || 110120	Stromal	Hs.369982		secreted.
IMAGE:811883	IGFL2	IGFL2 || Insulin growth factor-like family member 2 || 112617	Stromal	Hs.99376
IMAGE:84295	IL1RN	IL1RN || Interleukin 1 receptor antagonist || 104276	Stromal	Hs.81134	The protein encoded by this gene is a member of the interleukin 1 cytokine family. This protein inhibits the activities of interleukin 1, alpha (IL1A) and interleukin 1, beta (IL1B), and modulates a variety of interleukin 1 related immune and inflammatory	secreted (isoform 1). cytoplasmic (isoforms 2, 3 and 4).
IMAGE:269815	INHBA	INHBA || Inhibin, beta A (activin A, activin AB alpha polypeptide) || 102234	Stromal	Hs.28792	The inhibin beta A subunit joins the alpha subunit to form a pituitary FSH secretion inhibitor. Inhibin has been shown to regulate gonadal stromal cell proliferation negatively and to have tumor-suppressor activity. In addition, serum levels of inhibin ha
IMAGE:140301	INHBA	INHBA || Inhibin, beta A (activin A, activin AB alpha polypeptide) || 116870	Stromal	Hs.28792	The inhibin beta A subunit joins the alpha subunit to form a pituitary FSH secretion inhibitor. Inhibin has been shown to regulate gonadal stromal cell proliferation negatively and to have tumor-suppressor activity. In addition, serum levels of inhibin ha
IMAGE:236333	ISLR	ISLR || Immunoglobulin superfamily containing leucine-rich repeat || 120448	Stromal	Hs.513022
IMAGE:345925	KRT5	KRT5 || Keratin 5 (epidermolysis bullosa simplex, Dowling-Meara/Kobner/Weber-Cockayne types) || 114280	Stromal	Hs.433845	The protein encoded by this gene is a member of the keratin gene family. The type II cytokeratins consist of basic or neutral proteins which are arranged in pairs of heterotypic keratin chains coexpressed during differentiation of simple and stratified ep
IMAGE:592540	KRT5	KRT5 || Keratin 5 (epidermolysis bullosa simplex, Dowling-Meara/Kobner/Weber-Cockayne types) || 117329	Stromal	Hs.433845	The protein encoded by this gene is a member of the keratin gene family. The type II cytokeratins consist of basic or neutral proteins which are arranged in pairs of heterotypic keratin chains coexpressed during differentiation of simple and stratified ep
IMAGE:1585952	LOC374946	LOC374946 || Hypothetical gene supported by AK075558; BC021286 || 310794	Stromal	Hs.371716
IMAGE:785694	LRRC15	LRRC15 || Leucine rich repeat containing 15 || 111379	Stromal	Hs.288467
IMAGE:471855	LUM	LUM || Lumican || 102662	Stromal	Hs.406475	This gene encodes a member of the small leucine-rich proteoglycan (SLRP) family that includes decorin, biglycan, fibromodulin, keratocan, epiphycan, and osteoglycin. In these bifunctional molecules, the protein moiety binds collagen fibrils and the highly	secreted; extracellular matrix (by similarity).
IMAGE:813823	LUM	LUM || Lumican || 110722	Stromal	Hs.406475	This gene encodes a member of the small leucine-rich proteoglycan (SLRP) family that includes decorin, biglycan, fibromodulin, keratocan, epiphycan, and osteoglycin. In these bifunctional molecules, the protein moiety binds collagen fibrils and the highly	secreted; extracellular matrix (by similarity).
IMAGE:291880	MFAP2	MFAP2 || Microfibrillar-associated protein 2 || 112166	Stromal	Hs.389137	Microfibrillar-associated protein 2 is a major antigen of elastin-associated microfibrils and a candidate for involvement in the etiology of inherited connective tissue diseases. This gene encodes two transcripts with two alternatively spliced 5' untransl	secreted; extracellular matrix.
IMAGE:358168	MGC9850	MGC9850 || Polymerase (RNA) I polypeptide D, 16kDa || 106445	Stromal	Hs.507584
IMAGE:1574438	MMP11	MMP11 || Matrix metalloproteinase 11 (stromelysin 3) || 311037	Stromal	Hs.143751	Proteins of the matrix metalloproteinase (MMP) family are involved in the breakdown of extracellular matrix in normal physiological processes, such as embryonic development, reproduction, and tissue remodeling, as well as in disease processes, such as art
IMAGE:487296	MMP11	MMP11 || Matrix metalloproteinase 11 (stromelysin 3) || 98861	Stromal	Hs.143751	Proteins of the matrix metalloproteinase (MMP) family are involved in the breakdown of extracellular matrix in normal physiological processes, such as embryonic development, reproduction, and tissue remodeling, as well as in disease processes, such as art
IMAGE:1474174	MMP2	MMP2 || Matrix metalloproteinase 2 (gelatinase A, 72kDa gelatinase, 72kDa type IV collagenase) || 105753	Stromal	Hs.513617	Proteins of the matrix metalloproteinase (MMP) family are involved in the breakdown of extracellular matrix in normal physiological processes, such as embryonic development, reproduction, and tissue remodeling,as well as in disease processes, such as arth
IMAGE:1030498	MMP2	MMP2 || Matrix metalloproteinase 2 (gelatinase A, 72kDa gelatinase, 72kDa type IV collagenase) || 110140	Stromal	Hs.513617	Proteins of the matrix metalloproteinase (MMP) family are involved in the breakdown of extracellular matrix in normal physiological processes, such as embryonic development, reproduction, and tissue remodeling,as well as in disease processes, such as arth
IMAGE:840726	multiple Unigene clusters	|| **Transcribed locus || 106203	Stromal	In multiple clusters
IMAGE:119728	multiple Unigene clusters	BBP || **Beta-amyloid binding protein precursor || 111717	Stromal	In multiple clusters
IMAGE:429203	multiple Unigene clusters	WDTC1 || **WD and tetratricopeptide repeats 1 || 105460	Stromal	In multiple clusters
IMAGE:758435	multiple Unigene clusters	WNT4 || **Wingless-type MMTV integration site family, member 4 || 111665	Stromal	In multiple clusters
IMAGE:898305	NBL1	NBL1 || Neuroblastoma, suppression of tumorigenicity 1 || 103873	Stromal	Hs.439671	The protein encoded by this gene is a transcription factor that may function as an inhibitor or repressor in cell growth and/or maintenance, and plays a role in the negative regulation of the cell cycle. It has a possible tumor suppressive activity when o	secreted.
IMAGE:502682	PDLIM7	PDLIM7 || PDZ and LIM domain 7 (enigma) || 106499	Stromal	Hs.533040	The protein encoded by this gene is representative of a family of proteins composed of conserved PDZ and LIM domains. LIM domains are proposed to function in protein-protein recognition in a variety of contexts including gene transcription and development
IMAGE:714106	PLAU	PLAU || Plasminogen activator, urokinase || 110389	Stromal	Hs.77274	This gene encodes a serine protease involved in degradation of the extracellular matrix and possibly tumor cell migration and proliferation. A specific polymorphism in this gene may be associated with late-onset Alzheimer disease and also with decreased a
IMAGE:810017	PLAUR	PLAUR || Plasminogen activator, urokinase receptor || 107648	Stromal	Hs.466871	This gene encodes the receptor for urokinase plasminogen activator and, given its role in localizing and promoting plasmin formation, likely influences many normal and pathological processes related to cell-surface plasminogen activation and localized deg	attached to the membrane by a gpi-anchor (isoform 1). secreted (isoform 2).
IMAGE:773215	RUNX1	RUNX1 || Runt-related transcription factor 1 (acute myeloid leukemia 1; aml1 oncogene) || 117207	Stromal	Hs.149261	Core binding factor (CBF) is a heterodimeric transcription factor that binds to the core element of many enhancers and promoters. The protein encoded by this gene represents the alpha subunit of CBF and is thought to be involved in the development of norm	nuclear.
IMAGE:1457425	SFXN1	SFXN1 || Sideroflexin 1 || 99425	Stromal	Hs.369440		mitochondrial (by similarity).
IMAGE:469898	SGCD	SGCD || Sarcoglycan, delta (35kDa dystrophin-associated glycoprotein) || 226173	Stromal	Hs.387207	The protein encoded by this gene is one of the four known components of the sarcoglycan complex, which is a subcomplex of the dystrophin-glycoprotein complex (DGC). DGC forms a link between the F-actin cytoskeleton and the extracellular matrix. This prote	type ii membrane protein. sarcolemmal.
IMAGE:502151	SLC16A3	SLC16A3 || Solute carrier family 16 (monocarboxylic acid transporters), member 3 || 100686	Stromal	Hs.500761		integral membrane protein. plasma membrane.
IMAGE:487878	SPARC	SPARC || Secreted protein, acidic, cysteine-rich (osteonectin) || 103510	Stromal	Hs.111779	Secreted protein acidic and rich in cysteine/osteonectin/BM40, or SPARC, is a matrix-associated protein that elicits changes in cell shape, inhibits cell-cycle progression, and influences the synthesis of extracellular matrix (ECM) (Bradshaw et al., 2003)
IMAGE:293917	SPARC	SPARC || Secreted protein, acidic, cysteine-rich (osteonectin) || 112917	Stromal	Hs.111779	Secreted protein acidic and rich in cysteine/osteonectin/BM40, or SPARC, is a matrix-associated protein that elicits changes in cell shape, inhibits cell-cycle progression, and influences the synthesis of extracellular matrix (ECM) (Bradshaw et al., 2003)
IMAGE:2308409	SULF1	SULF1 || Sulfatase 1 || 312399	Stromal	Hs.409602
IMAGE:191664	THBS2	THBS2 || Thrombospondin 2 || 100797	Stromal	Hs.371147	The protein encoded by this gene belongs to the thrombospondin family. It is a disulfide-linked homotrimeric glycoprotein that mediates cell-to-cell and cell-to-matrix interactions. This protein has been shown to function as a potent inhibitor of tumor gr
IMAGE:1323785	THY1	THY1 || Thy-1 cell surface antigen || 116645	Stromal	Hs.134643		attached to the membrane by a gpi-anchor.
IMAGE:1669672		|| Transcribed locus, moderately similar to NP_149986.1 Thy-1 co-transcribed [Homo sapiens] || 309986	Stromal	Hs.536673
IMAGE:299272		|| Transcribed locus, moderately similar to NP_659411.1 hypothetical protein FLJ31846 [Homo sapiens] || 102652	Stromal	Hs.501948
IMAGE:1895676	BARX1	BARX1 || BarH-like homeobox 1 || 318116	-	Hs.164960	This gene belongs to the Bar subclass of the homeobox gene family. The function of this gene has not yet been determined; however, studies in the mouse and chick homolog suggest a role in developing teeth and craniofacial mesenchyme of neural crest origin
IMAGE:34150	C20orf82	C20orf82 || Chromosome 20 open reading frame 82 || 309214	-	Hs.348297
IMAGE:1643566	CA9	CA9 || Carbonic anhydrase IX || 309238	-	Hs.63287	Carbonic anhydrases (CAs) are a large family of zinc metalloenzymes that catalyze the reversible hydration of carbon dioxide. They participate in a variety of biological processes, including respiration, calcification, acid-base balance, bone resorption,	found on the surface microvilli and in the nucleus, particularly in nucleolus.
IMAGE:1551030	CDA	CDA || Cytidine deaminase || 309527	-	Hs.466910
IMAGE:281521	Data not found	|| || 103841	-	Data not found
IMAGE:825223	HOP	HOP || Homeodomain-only protein || 226291	-	Hs.121443	The protein encoded by this gene is a homeodomain protein that lacks certain conserved residues required for DNA binding. It was reported that choriocarcinoma cell lines and tissues failed to express this gene, which suggested the possible involvement of
IMAGE:347036	LEF1	LEF1 || Lymphoid enhancer-binding factor 1 || 116385	-	Hs.125132	Lymphoid enhancer-binding factor-1 (LEF1) is a 48-kD nuclear protein that is expressed in pre-B and T cells. It binds to a functionally important site in the T-cell receptor-alpha (TCRA; MIM 186880) enhancer and confers maximal enhancer activity. LEF1 bel
IMAGE:196612	MMP12	MMP12 || Matrix metalloproteinase 12 (macrophage elastase) || 111844	-	Hs.1695	Proteins of the matrix metalloproteinase (MMP) family are involved in the breakdown of extracellular matrix in normal physiological processes, such as embryonic development,reproduction, and tissue remodeling, as well as in disease processes, such as arth
IMAGE:1891605	MMP28	MMP28 || Matrix metalloproteinase 28 || 316177	-	Hs.380710	Proteins of the matrix metalloproteinase (MMP) family are involved in the breakdown of extracellular matrix for both normal physiological processes, such as embryonic development, reproduction and tissue remodeling, and disease processes, such as asthma a	secreted.
IMAGE:740251	multiple Unigene clusters	GRK5 || **G protein-coupled receptor kinase 5 || 111765	-	In multiple clusters
IMAGE:824340	NCF1	NCF1 || Neutrophil cytosolic factor 1 (47kDa, chronic granulomatous disease, autosomal 1) || 98971	-	Hs.458275	NCF1 encodes neutrophil cytosolic facter 1, the 47-kilodalton cytosolic subunit of the multi-protein complex known as NADPH oxidase found in neutrophils. This oxidase produces a burst of superoxide which is delivered to the lumen of the neutrophil phagoso	cytoplasmic.
IMAGE:461759	OLR1	OLR1 || Oxidised low density lipoprotein (lectin-like) receptor 1 || 98518	-	Hs.412484	This gene encodes a receptor protein which belongs to the C-type lectin superfamily. This gene is regulated through the cyclic AMP signaling pathway. The encoded protein binds, internalizes and degrades oxidized low-density lipoprotein. This protein may b
IMAGE:1032056	SYTL2	SYTL2 || Synaptotagmin-like 2 || 120551	-	Hs.369520	The protein encoded by this gene is a synaptotagmin-like protein (SLP) that belongs to a C2 domain-containing protein family. The SLP homology domain (SHD) of this protein has been shown to specifically bind the GTP-bound form of Ras-related protein Rab-2
IMAGE:1470131	TFCP2L1	TFCP2L1 || Transcription factor CP2-like 1 || 225233	-	Hs.156471
IMAGE:1909455		|| Anti-rabies virus immunoglobulin rearranged kappa chain V-region || 309810	-	Hs.512126
IMAGE:855745		|| Isolate RA129-G5-3.fa immunoglobulin heavy chain variable region || 107038	-	Hs.546821
IMAGE:1636851		|| Similar to RIKEN cDNA A230079K17 || 310261	-	Hs.528507
