# Supplementary material for: Gene Expression Patterns in Pancreatic Tumors, Cells and Tissues
Source: PLoS One. 2007 Mar 28;2(3):e323. doi: 10.1371/journal.pone.0000323 (PMC1824711; doi:10.1371/journal.pone.0000323)
Supplement: Data S3 — Table of differentially expressed genes identified by SAM in adenocarcinomas whose genomic location showed high DNA copy gains or losses. (0.03 MB XLS) [file pone.0000323.s003.xls]

## Sheet: Table3_CGH_061205.txt
Supplement 3 - Differentially expressed genes in adenocarcinomas that were identified by significance analysis and whose genomic location showed high DNA copy gains or losses.
Genes with higher expression in adenocarcinomas
Clone ID	Gene Symbol	Gene Name	Fold Change	Chromosome number	Transcription start nt
IMAGE:261194		Transcribed locus	3.1031	1	20555238
IMAGE:488258	COL16A1	Collagen, type XVI, alpha 1	3.2521	1	31786940
IMAGE:813614	SPRR1B	Small proline-rich protein 1B (cornifin)	7.2872	1	149816751
IMAGE:1434897		Transcribed locus	3.41145	2	189722746
IMAGE:1554962	FN1	Fibronectin 1	3.38377	2	216050686
IMAGE:489384	IGFBP5	Insulin-like growth factor binding protein 5	4.30583	2	217362334
IMAGE:1026766	COL8A1	Collagen, type VIII, alpha 1	3.9557	3	100840143
IMAGE:81394	MGLL	Monoglyceride lipase	3.3711	3	128890608
IMAGE:587388	LIPH	Lipase, member H	3.17969	3	186708272
IMAGE:73609	HS3ST1	Heparan sulfate (glucosamine) 3-O-sulfotransferase 1	3.21985	4	11076257
IMAGE:825223	HOP	Homeodomain-only protein	5.29443	4	57355092
IMAGE:795446	ROPN1L	Ropporin 1-like	16.4922	5	10495014
IMAGE:1435624	CSPG2	Chondroitin sulfate proteoglycan 2 (versican)	4.78172	5	82803338
IMAGE:211758		CDNA: FLJ22256 fis, clone HRC02860	3.53828	5	106740488
IMAGE:269815	INHBA	Inhibin, beta A (activin A, activin AB alpha polypeptide)	4.59719	7	41501842
IMAGE:626841	MET	Met proto-oncogene (hepatocyte growth factor receptor)	3.05239	7	115906409
IMAGE:1895676	BARX1	BarH-like homeobox 1	3.78661	9	93793465
IMAGE:299272		Transcribed locus	3.87781	11	12355678
IMAGE:1324446	EVA1	Epithelial V-like antigen 1	3.65024	11	117629344
IMAGE:1604735		Transcribed locus, weakly similar to XP_211291.3 PREDICTED: hypothetical protein XP_211291 [Homo sapiens]	5.38652	13	26309682
IMAGE:797048	BMP4	Bone morphogenetic protein 4	3.26942	14	53486206
IMAGE:1323448	CRIP1	Cysteine-rich protein 1 (intestinal)	3.04569	14	105024593
IMAGE:1665349	GREM1	Gremlin 1, cysteine knot superfamily, homolog (Xenopus laevis)	5.14177	15	30797496
IMAGE:511967	ERN2	Endoplasmic reticulum to nucleus signalling 2	4.34981	16	23609197
IMAGE:136052	TNS4	Tensin 4	6.7917	17	35885625
IMAGE:327676	KRT17	Keratin 17	4.79431	17	36910759
IMAGE:1474900	KRT17	Keratin 17	3.89206	17	36923523
IMAGE:811096	ITGB4	Integrin, beta 4	3.50738	17	71229110
IMAGE:511068	LGALS4	Lectin, galactoside-binding, soluble, 4 (galectin 4)	6.89254	19	43984154
IMAGE:753301	CEACAM1	Carcinoembryonic antigen-related cell adhesion molecule 1 (biliary glycoprotein)	3.57585	19	47703298
IMAGE:756708	KCNN4	Potassium intermediate/small conductance calcium-activated channel, subfamily N, member 4	4.18206	19	48962526
Genes with lower expression in adenocarcinomas
Clone ID	Gene Symbol	Gene Name	Fold Change	Chromosome number	Transcription start nt
IMAGE:131268	GRB14	Growth factor receptor-bound protein 14	0.27853	2	165174839
IMAGE:1926075	PSMD6	Proteasome (prosome, macropain) 26S subunit, non-ATPase, 6	0.3265	3	63971270
IMAGE:787938	SLC4A4	Solute carrier family 4, sodium bicarbonate cotransporter, member 4	0.16928	4	72569851
IMAGE:490959	PHF17	PHD finger protein 17	0.31274	4	130088462
IMAGE:301995	SORBS2	Sorbin and SH3 domain containing 2	0.19229	4	186881747
IMAGE:44387	ELOVL2	Elongation of very long chain fatty acids (FEN1/Elo2, SUR4/Elo3, yeast)-like 2	0.23421	6	11088980
IMAGE:29932	LOC285812	Hypothetical protein LOC285812	0.17365	6	13466040
IMAGE:490329	DCDC2	Doublecortin domain containing 2	0.21087	6	24279962
IMAGE:813586	GMNN	Geminin, DNA replication inhibitor	0.20145	6	24883142
IMAGE:82710	GSTA2	Glutathione S-transferase A2	0.15331	6	52723139
IMAGE:256907	GSTA3	Glutathione S-transferase A3	0.22718	6	52869403
IMAGE:1685029	HBS1L	HBS1-like (S. cerevisiae)	0.27763	6	135323215
IMAGE:752625	SLC7A2	Solute carrier family 7 (cationic amino acid transporter, y+ system), member 2	0.30949	8	17440684
IMAGE:129024	FGL1	Fibrinogen-like 1	0.03421	8	17766181
IMAGE:711857	FGFR1	Fibroblast growth factor receptor 1 (fms-related tyrosine kinase 2, Pfeiffer syndrome)	0.3029	8	38389448
IMAGE:242698	EPB41L4B	Erythrocyte membrane protein band 4.1 like 4B	0.12024	9	109013809
IMAGE:214205	KIF12	Kinesin family member 12	0.23484	9	113933473
IMAGE:280907	ZNF248	Zinc finger protein 248	0.32003	10	38157904
IMAGE:815794	NUCB2	Nucleobindin 2	0.24923	11	17254887
IMAGE:1558108	ABCC8	ATP-binding cassette, sub-family C (CFTR/MRP), member 8	0.26356	11	17371008
IMAGE:52990	SLC1A2	Solute carrier family 1 (glial high affinity glutamate transporter), member 2	0.16653	11	35229328
IMAGE:126513	AMDHD1	Amidohydrolase domain containing 1	0.33115	12	94839538
IMAGE:461727	PAH	Phenylalanine hydroxylase	0.22342	12	101734571
IMAGE:376643	ALDH1L2	Aldehyde dehydrogenase 1 family, member L2	0.32246	12	103920668
IMAGE:1916771	MTRF1	Mitochondrial translational release factor 1	0.30092	13	40688516
IMAGE:42558	GATM	Glycine amidinotransferase (L-arginine:glycine amidinotransferase)	0.21035	15	43440615
IMAGE:858401	SCG3	Secretogranin III	0.20751	15	49760841
IMAGE:1415916	NLF2	Nuclear localized factor 2	0.2234	15	60243293
IMAGE:32299	IMPA2	Inositol(myo)-1(or 4)-monophosphatase 2	0.19389	18	11971454
IMAGE:845609	SEC11L3	SEC11-like 3 (S. cerevisiae)	0.28263	18	54958104
IMAGE:1472743	LGALS2	Lectin, galactoside-binding, soluble, 2 (galectin 2)	0.1736	22	36290753
IMAGE:878850	GCAT	Glycine C-acetyltransferase (2-amino-3-ketobutyrate coenzyme A ligase)	0.2417	22	36528454
IMAGE:462144	ARSE	Arylsulfatase E (chondrodysplasia punctata 1)	0.22803	23	2846212
IMAGE:795543	PRDX4	Peroxiredoxin 4	0.24719	23	23445301
IMAGE:307471	TSPAN7	Tetraspanin 7	0.30262	23	38176955
IMAGE:45099	RGN	Regucalcin (senescence marker protein-30)	0.25826	23	46694028
